# Supplementary material for: N-(3,5-Dichloro­phen­yl)benzamide
Source: Acta Crystallogr Sect E Struct Rep Online. 2008 Jun 7;64(Pt 7):o1243. doi: 10.1107/S1600536808017017 (PMC2961786; doi:10.1107/S1600536808017017)
Supplement: Supplementary file 2 [file e-64-o1243-Isup2.hkl]

# 
# h,k,l, Fc-squared, Fo-squared, sigma(Fo-squared) and status flag 
# 
data_I
_shelx_title ' B10 P21/C' 
_shelx_refln_list_code          4 
_shelx_F_calc_maximum      161.63 
_exptl_crystal_F_000       544.00 
_reflns_d_resolution_high  0.8001 
 
loop_ 
 _symmetry_equiv_pos_as_xyz 
 'x, y, z' 
 '-x, y+1/2, -z+1/2' 
 '-x, -y, -z' 
 'x, -y-1/2, z-1/2' 
 
_cell_length_a    13.5200 
_cell_length_b     9.9929 
_cell_length_c     9.4447 
_cell_angle_alpha  90.000 
_cell_angle_beta  106.357 
_cell_angle_gamma  90.000 
 
_shelx_F_squared_multiplier     1.000 
 
loop_ 
 _refln_index_h 
 _refln_index_k 
 _refln_index_l 
 _refln_F_squared_calc 
 _refln_F_squared_meas 
 _refln_F_squared_sigma 
 _refln_observed_status 
   2   0   0      710.94      785.18      2.32 o 
   3   0   0      168.38      180.32      2.29 o 
   4   0   0      621.22      649.50     14.50 o 
   5   0   0     1748.69     1769.75      5.53 o 
   6   0   0     1847.74     1783.24      6.13 o 
   7   0   0      231.13      191.99      2.38 o 
   8   0   0       62.53       76.10      2.42 o 
   9   0   0       51.25       69.32      1.29 o 
  10   0   0      513.78      546.91      8.19 o 
  11   0   0      656.84      644.30      6.25 o 
  12   0   0       99.07      104.38      2.85 o 
  13   0   0        8.55        5.82      2.45 o 
  14   0   0        8.59        2.86      2.34 o 
  15   0   0       32.77       27.64      6.04 o 
  16   0   0        1.39       -2.04      3.63 o 
   1   1   0      411.48        1.00      0.64 o 
   2   1   0      598.32      641.08      1.63 o 
   3   1   0     4736.52     4660.47     10.60 o 
   4   1   0     7149.81     7060.23     17.16 o 
   5   1   0      264.27      225.91      1.81 o 
   6   1   0      613.21      635.19      4.02 o 
   7   1   0     1503.55     1435.65      6.14 o 
   8   1   0        7.10        5.10      0.69 o 
   9   1   0        0.19       -0.84      0.84 o 
  10   1   0      167.54      174.92      2.12 o 
  11   1   0        2.15        0.66      1.36 o 
  12   1   0        4.17        2.50      1.41 o 
  13   1   0       95.63      100.10      2.71 o 
  14   1   0        8.61        5.54      2.39 o 
  15   1   0        0.04       -2.40      2.40 o 
  16   1   0       13.74        9.77      4.66 o 
   0   2   0      686.95      772.66      3.71 o 
   1   2   0      167.74      169.05      1.22 o 
   2   2   0     7491.43     7826.03     13.88 o 
   3   2   0    11525.89    11533.23     44.66 o 
   4   2   0      461.54      542.64      2.01 o 
   5   2   0      356.43      381.87      3.19 o 
   6   2   0        5.16        8.33      0.56 o 
   7   2   0        9.93        9.77      0.64 o 
   8   2   0      279.04      279.88      3.76 o 
   9   2   0      490.13      470.35      4.67 o 
  10   2   0       32.02       31.09      1.79 o 
  11   2   0        3.24        3.57      1.48 o 
  12   2   0      133.13      149.63      3.39 o 
  13   2   0        6.29        4.05      2.17 o 
  14   2   0      162.74      188.09      3.97 o 
  15   2   0       43.92       51.70      5.33 o 
  16   2   0       28.34       24.00      6.54 o 
   1   3   0      472.19      548.48      4.89 o 
   2   3   0      686.38      653.15      2.90 o 
   3   3   0     1333.31     1420.27      3.69 o 
   4   3   0      177.41      155.86      1.19 o 
   5   3   0     1371.66     1277.29      8.56 o 
   6   3   0      133.85      185.57      1.74 o 
   7   3   0     1284.06     1341.90      7.69 o 
   8   3   0      104.28      127.95      1.66 o 
   9   3   0      483.94      476.24      4.62 o 
  10   3   0      218.58      208.20      4.76 o 
  11   3   0       19.72       18.42      1.78 o 
  12   3   0       95.21       91.97      3.05 o 
  13   3   0      106.71      114.55      4.47 o 
  14   3   0       67.29       78.25      4.40 o 
  15   3   0        8.40       16.97      3.67 o 
   0   4   0      705.11      730.99      5.18 o 
   1   4   0      302.72      307.55      2.04 o 
   2   4   0     1661.50     1710.38      4.11 o 
   3   4   0      218.53      172.86      1.49 o 
   4   4   0        1.64        6.89      0.66 o 
   5   4   0     1959.29     2061.53     13.45 o 
   6   4   0       40.72       29.54      0.91 o 
   7   4   0      587.48      627.33      3.29 o 
   8   4   0      100.44       96.71      2.97 o 
   9   4   0       52.88       58.14      3.74 o 
  10   4   0       67.88       60.14      2.74 o 
  11   4   0        1.33        0.27      3.84 o 
  12   4   0      186.15      179.35      5.77 o 
  13   4   0       40.09       29.79      4.80 o 
  14   4   0        0.47       -5.51      5.51 o 
  15   4   0        0.54        1.09      5.89 o 
   1   5   0     1861.77     1906.12      5.53 o 
   2   5   0     1359.93     1414.51      4.69 o 
   3   5   0       49.51       47.82      1.09 o 
   4   5   0      412.34      445.96      3.21 o 
   5   5   0      537.52      557.48      3.38 o 
   6   5   0        4.29        5.51      0.95 o 
   7   5   0      232.29      226.85      3.08 o 
   8   5   0     1541.82     1569.57     13.09 o 
   9   5   0      617.79      662.10      5.11 o 
  10   5   0        3.48        3.17      2.35 o 
  11   5   0      289.54      298.65      6.74 o 
  12   5   0      125.42      140.21      5.62 o 
  13   5   0       19.01       20.97      5.45 o 
  14   5   0        1.36       -1.86      3.09 o 
   0   6   0      793.78      748.15      6.53 o 
   1   6   0     2109.06     2053.77      6.34 o 
   2   6   0       46.04       35.88      1.50 o 
   3   6   0      167.55      176.72      1.53 o 
   4   6   0        0.43        0.84      0.61 o 
   5   6   0     1702.80     1701.35      5.95 o 
   6   6   0      143.79      136.58      1.75 o 
   7   6   0        1.02       -0.59      0.97 o 
   8   6   0       93.10       90.77      2.01 o 
   9   6   0       55.12       58.26      1.87 o 
  10   6   0       11.38        8.94      4.92 o 
  11   6   0       45.63       44.76      5.10 o 
  12   6   0      345.29      364.27      8.14 o 
  13   6   0       43.42       45.17      4.72 o 
  14   6   0        5.13        5.33      6.46 o 
   1   7   0     1761.38     1788.44     14.69 o 
   2   7   0      507.97      494.35      4.37 o 
   3   7   0        2.28        2.57      1.43 o 
   4   7   0       17.20       16.01      1.50 o 
   5   7   0      956.78      921.44      4.62 o 
   6   7   0       66.40       69.54      1.58 o 
   7   7   0      268.01      276.68      2.59 o 
   8   7   0        3.86        5.06      1.96 o 
   9   7   0      102.43      115.26      2.45 o 
  10   7   0      154.45      177.26      3.47 o 
  11   7   0        2.75       -0.81      1.81 o 
  12   7   0       12.24       11.06      6.06 o 
  13   7   0        4.69        5.93      5.60 o 
   0   8   0       57.74       51.45      2.28 o 
   1   8   0      125.01      119.43      2.88 o 
   2   8   0     1618.46     1630.07      8.46 o 
   3   8   0     1285.73     1281.04      7.60 o 
   4   8   0        3.23       -1.38      1.38 o 
   5   8   0       31.19       28.99      1.37 o 
   6   8   0       24.71       25.38      1.88 o 
   7   8   0      159.62      169.55      2.66 o 
   8   8   0      155.95      162.98      2.76 o 
   9   8   0       97.41       99.93      2.50 o 
  10   8   0        8.97       10.30      3.25 o 
  11   8   0        1.43        2.46      5.01 o 
  12   8   0        7.06        1.24      6.02 o 
   1   9   0      144.02      146.69      2.84 o 
   2   9   0       17.03       16.77      2.23 o 
   3   9   0        0.08       -1.24      1.24 o 
   4   9   0      344.23      350.94      4.69 o 
   5   9   0        9.53        6.82      2.68 o 
   6   9   0        0.04       -2.35      2.35 o 
   7   9   0      103.50       98.89      3.07 o 
   8   9   0       12.26        9.42      3.63 o 
   9   9   0        4.36        6.13      3.83 o 
  10   9   0        8.66        8.73      4.19 o 
  11   9   0        0.82       -2.97      2.97 o 
   0  10   0     1452.94     1486.59     13.71 o 
   1  10   0      109.51      106.53      4.23 o 
   2  10   0       53.59       62.23      2.78 o 
   3  10   0       19.36       17.02      3.07 o 
   4  10   0       75.58       73.05      6.92 o 
   5  10   0       47.21       51.99      4.84 o 
   6  10   0       61.59       63.91      2.86 o 
   7  10   0        7.54        3.79      3.14 o 
   8  10   0       19.63       19.98      3.72 o 
   9  10   0        0.76       -0.46      3.20 o 
   1  11   0       24.73       24.06      3.04 o 
   2  11   0       57.66       57.92      2.34 o 
   3  11   0       10.95        6.31      3.25 o 
   4  11   0      121.99      128.59      3.67 o 
   5  11   0       22.37       18.51      3.50 o 
   6  11   0      105.91      118.03      3.72 o 
   7  11   0      124.61      146.91      4.08 o 
   0  12   0      297.70      329.59      7.96 o 
   1  12   0       43.19       46.99      4.23 o 
   2  12   0       96.49       88.71      4.30 o 
   3  12   0      136.90      140.19      5.62 o 
   4  12   0        0.69       -3.16      3.73 o 
 -16   1   1        4.62        6.45      2.47 o 
 -15   1   1        0.03       -1.24      2.23 o 
 -14   1   1        0.65       -0.29      0.88 o 
 -13   1   1        0.05       -0.51      0.54 o 
 -12   1   1       12.62       13.51      1.82 o 
 -11   1   1      138.05      142.33      3.95 o 
 -10   1   1       17.70       16.10      1.19 o 
  -9   1   1        1.54        2.15      1.21 o 
  -8   1   1      144.17      140.18      1.54 o 
  -7   1   1      651.25      660.71      4.85 o 
  -6   1   1       19.03       11.43      0.78 o 
  -5   1   1       10.28       12.49      0.64 o 
  -4   1   1     5872.92     6308.32     20.46 o 
  -3   1   1    18594.32    19044.75     49.72 o 
  -2   1   1     1571.60     1597.29      7.51 o 
  -1   1   1       65.95       35.23     15.67 o 
   0   1   1     1125.35      818.15    147.67 o 
   1   1   1     4510.33     3796.62    326.63 o 
   2   1   1     5608.94     5497.16     13.66 o 
   3   1   1       10.73       12.75      0.46 o 
   4   1   1      563.41      510.28      1.91 o 
   5   1   1      144.19      127.91      1.86 o 
   6   1   1      653.71      639.18      6.22 o 
   7   1   1     1366.95     1399.18      3.99 o 
   8   1   1      874.25      900.21      4.25 o 
   9   1   1       49.51       42.29      1.17 o 
  10   1   1      132.16      114.93      3.62 o 
  11   1   1      139.40      135.77      2.41 o 
  12   1   1       23.68       21.81      3.08 o 
  13   1   1        0.01       -1.67      2.00 o 
  14   1   1       79.91       84.70      3.89 o 
  15   1   1        9.77        4.68      4.00 o 
 -16   2   1       13.70       15.31      2.96 o 
 -15   2   1       26.17       24.28      2.26 o 
 -14   2   1        0.03       -0.14      0.82 o 
 -13   2   1        8.93        9.53      1.77 o 
 -12   2   1      168.40      171.64      2.36 o 
 -11   2   1       10.24        9.11      1.47 o 
 -10   2   1      170.05      160.78      1.98 o 
  -9   2   1      185.63      189.76      2.17 o 
  -8   2   1        6.23        3.53      0.96 o 
  -7   2   1      291.03      271.11      3.60 o 
  -6   2   1     2263.17     2363.56      7.82 o 
  -5   2   1      167.51      145.98      1.27 o 
  -4   2   1      417.33      481.69      2.55 o 
  -3   2   1     4408.66     4363.18      8.88 o 
  -2   2   1     1228.08     1177.21      4.14 o 
  -1   2   1     1507.30     1465.41      6.58 o 
   0   2   1       32.26       35.05      0.54 o 
   1   2   1    12232.80    12375.41     31.16 o 
   2   2   1     1245.20     1349.48      2.29 o 
   3   2   1     1931.22     1999.76      5.03 o 
   4   2   1      936.07      903.76      3.52 o 
   5   2   1      207.22      242.52      1.73 o 
   6   2   1        5.27        4.26      0.65 o 
   7   2   1      163.98      164.78      1.52 o 
   8   2   1      613.69      631.08      3.27 o 
   9   2   1       49.20       48.93      1.22 o 
  10   2   1       60.40       61.21      1.84 o 
  11   2   1        4.81        1.52      1.78 o 
  12   2   1        3.56        0.91      1.60 o 
  13   2   1        2.82        4.82      3.59 o 
  14   2   1      185.74      200.70      4.50 o 
  15   2   1       13.43       16.99      3.47 o 
 -16   3   1        7.18        2.72      3.96 o 
 -15   3   1       21.21       16.66      3.37 o 
 -14   3   1       95.02       94.09      2.31 o 
 -13   3   1       10.22        9.96      1.80 o 
 -12   3   1       47.34       45.84      2.57 o 
 -11   3   1      172.51      187.67      2.32 o 
 -10   3   1       20.32       19.38      1.26 o 
  -9   3   1        0.80       -0.67      1.04 o 
  -8   3   1      156.92      155.71      1.51 o 
  -7   3   1        2.78        0.53      0.57 o 
  -6   3   1      463.75      520.18      4.30 o 
  -5   3   1       20.71       22.32      0.61 o 
  -4   3   1        7.14       12.50      0.62 o 
  -3   3   1      775.02      778.33      2.93 o 
  -2   3   1      650.77      658.76      4.87 o 
  -1   3   1      435.93      480.54      3.49 o 
   0   3   1        2.91        6.15      0.53 o 
   1   3   1       12.44        9.90      0.44 o 
   2   3   1     3281.91     3473.01      8.57 o 
   3   3   1      944.89     1042.21      4.50 o 
   4   3   1     1926.59     2039.54      4.90 o 
   5   3   1     3082.71     3152.84     13.94 o 
   6   3   1       48.24       38.58      0.89 o 
   7   3   1       11.68       11.34      0.85 o 
   8   3   1       88.23       87.18      1.31 o 
   9   3   1      328.56      311.51      2.92 o 
  10   3   1        4.27        4.33      1.63 o 
  11   3   1      237.77      248.35      4.15 o 
  12   3   1        1.10        7.08      5.01 o 
  13   3   1       42.33       42.89      3.90 o 
  14   3   1        1.61       -0.60      2.25 o 
  15   3   1        0.00       -0.36      3.19 o 
 -15   4   1       45.72       40.69      6.02 o 
 -14   4   1       45.84       44.97      5.58 o 
 -13   4   1        1.87        0.89      4.60 o 
 -12   4   1       19.12       14.31      3.24 o 
 -11   4   1      311.09      341.85      4.68 o 
 -10   4   1       18.89       16.65      1.68 o 
  -9   4   1       53.37       48.19      1.24 o 
  -8   4   1      197.20      179.80      1.79 o 
  -7   4   1      366.50      383.78      4.26 o 
  -6   4   1      906.56      965.11      2.97 o 
  -5   4   1     1435.29     1431.93      3.53 o 
  -4   4   1     2071.96     2000.67      5.62 o 
  -3   4   1      354.04      334.72      1.53 o 
  -2   4   1      260.73      252.12      2.48 o 
  -1   4   1      872.78      827.84      6.58 o 
   0   4   1     2287.67     2246.30      5.81 o 
   1   4   1      315.35      282.71      1.97 o 
   2   4   1     4368.39     4553.80      7.66 o 
   3   4   1     3049.25     3432.01     26.18 o 
   4   4   1      208.20      158.22      1.09 o 
   5   4   1      223.86      244.23      1.36 o 
   6   4   1     1207.23     1159.18      4.91 o 
   7   4   1        2.39        1.02      1.06 o 
   8   4   1        0.40        0.34      3.24 o 
   9   4   1      284.46      274.47      5.79 o 
  10   4   1       23.69       19.42      3.17 o 
  11   4   1       83.55       80.53      4.35 o 
  12   4   1       54.73       52.29      4.55 o 
  13   4   1       67.43       68.46      5.16 o 
  14   4   1        7.39        5.43      5.25 o 
 -15   5   1        8.86       13.89      7.47 o 
 -14   5   1        0.33       -2.86      3.66 o 
 -13   5   1       10.53        2.82      5.47 o 
 -12   5   1       40.95       43.28      3.84 o 
 -11   5   1       63.21       62.62      3.81 o 
 -10   5   1       48.59       49.46      3.50 o 
  -9   5   1        6.83        6.71      1.76 o 
  -8   5   1        0.04       -0.05      0.75 o 
  -7   5   1      110.51      115.46      1.93 o 
  -6   5   1      128.15      117.52      2.19 o 
  -5   5   1       50.41       52.55      0.90 o 
  -4   5   1      106.88      108.21      1.08 o 
  -3   5   1        4.77        4.82      0.72 o 
  -2   5   1      187.79      177.56      2.37 o 
  -1   5   1       21.83       25.57      1.28 o 
   0   5   1      148.53      185.48      1.84 o 
   1   5   1       47.80       40.63      1.35 o 
   2   5   1        9.10       10.70      0.54 o 
   3   5   1       73.06       80.18      0.74 o 
   4   5   1      479.96      484.88      2.54 o 
   5   5   1        1.16       -0.37      0.55 o 
   6   5   1       20.77       21.32      1.35 o 
   7   5   1        8.93        6.04      1.43 o 
   8   5   1        5.38        9.76      1.60 o 
   9   5   1      243.22      248.50      3.08 o 
  10   5   1       35.17       34.97      2.58 o 
  11   5   1       31.26       32.39      3.92 o 
  12   5   1        0.07       -1.94      3.05 o 
  13   5   1        6.95        2.12      6.20 o 
  14   5   1        1.81        2.63      7.19 o 
 -14   6   1       12.04        8.53      6.87 o 
 -13   6   1        0.04        0.11     21.94 o 
 -12   6   1        3.47        0.67      5.16 o 
 -11   6   1      107.15       97.46      4.92 o 
 -10   6   1        6.39        5.00      3.32 o 
  -9   6   1        7.77        6.92      3.08 o 
  -8   6   1      240.32      239.37      3.45 o 
  -7   6   1       68.71       71.21      1.41 o 
  -6   6   1      299.41      311.53      2.17 o 
  -5   6   1      167.80      171.99      2.52 o 
  -4   6   1      338.13      335.96      2.59 o 
  -3   6   1      506.63      469.17      4.54 o 
  -2   6   1       56.04       51.50      1.75 o 
  -1   6   1      386.27      332.28      3.43 o 
   0   6   1     1142.25     1210.58      5.88 o 
   1   6   1       52.86       53.54      1.30 o 
   2   6   1      432.55      456.29      3.04 o 
   3   6   1      179.79      168.99      2.65 o 
   4   6   1        9.67        9.13      1.06 o 
   5   6   1        0.78        1.13      1.51 o 
   6   6   1      390.82      384.66      3.25 o 
   7   6   1        8.63        6.42      1.50 o 
   8   6   1        0.23       -0.27      0.96 o 
   9   6   1       58.41       48.42      2.45 o 
  10   6   1        2.28       -1.19      2.06 o 
  11   6   1       48.50       35.68      4.40 o 
  12   6   1       63.57       54.58      4.69 o 
  13   6   1       10.73        6.26      5.54 o 
 -13   7   1       37.55       43.74      6.26 o 
 -12   7   1        0.96       -2.89      4.13 o 
 -10   7   1        5.80        3.72      2.24 o 
  -9   7   1       10.42        6.90      2.38 o 
  -8   7   1       19.08       14.79      1.92 o 
  -7   7   1      327.76      336.00      3.65 o 
  -6   7   1      353.36      377.88      5.48 o 
  -5   7   1      341.93      323.25      3.17 o 
  -4   7   1       52.84       52.92      1.52 o 
  -3   7   1       30.93       29.65      1.05 o 
  -2   7   1      135.85      131.70      2.62 o 
  -1   7   1      106.33       98.78      2.34 o 
   0   7   1        1.15        3.52      1.02 o 
   1   7   1       71.57       75.28      1.61 o 
   2   7   1       31.77       26.28      1.53 o 
   3   7   1        9.28        8.45      1.10 o 
   4   7   1       41.23       37.97      1.25 o 
   5   7   1      287.62      301.01      2.60 o 
   6   7   1       19.01       20.43      1.50 o 
   7   7   1       59.39       61.71      1.67 o 
   8   7   1       89.08       93.65      1.93 o 
   9   7   1      412.65      419.58      6.08 o 
  10   7   1        5.22       10.09      3.08 o 
  11   7   1       14.04       19.81      4.84 o 
  12   7   1        2.05       -1.40      4.65 o 
 -12   8   1        4.70        2.31      3.25 o 
 -11   8   1        3.53        2.22      4.37 o 
 -10   8   1        1.03       -1.38      1.38 o 
  -9   8   1        4.84        5.22      3.03 o 
  -8   8   1        5.08        5.46      2.76 o 
  -7   8   1       82.47       85.60      3.35 o 
  -6   8   1       85.58       96.64      2.82 o 
  -5   8   1      286.39      313.39      5.18 o 
  -4   8   1      774.78      834.31     10.28 o 
  -3   8   1      961.69      984.27      5.20 o 
  -2   8   1      444.98      442.48      4.73 o 
  -1   8   1      190.03      176.95      2.77 o 
   0   8   1        9.15       13.54      1.41 o 
   1   8   1       65.69       71.05      4.98 o 
   2   8   1      231.62      239.07      5.95 o 
   3   8   1        8.76        6.36      1.65 o 
   4   8   1       13.72       11.51      1.46 o 
   5   8   1       16.99       18.04      1.47 o 
   6   8   1      104.51      103.51      1.92 o 
   7   8   1        0.00       -1.50      1.50 o 
   8   8   1       69.44       56.52      3.04 o 
   9   8   1        7.82        1.78      3.09 o 
  10   8   1        7.35        4.36      3.02 o 
  11   8   1        3.89        0.85      2.29 o 
 -11   9   1        0.29       -1.55      3.09 o 
 -10   9   1        0.43       -2.10      2.67 o 
  -9   9   1       28.92       31.61      3.54 o 
  -8   9   1       17.79       18.04      3.37 o 
  -7   9   1       36.25       27.15      2.67 o 
  -6   9   1       27.87       25.95      2.45 o 
  -5   9   1       17.61       12.71      3.07 o 
  -4   9   1        2.67       -1.01      1.01 o 
  -3   9   1      322.79      336.98      4.55 o 
  -2   9   1        1.35        0.24      1.59 o 
  -1   9   1       21.03       17.33      1.94 o 
   0   9   1       82.36       82.03      2.15 o 
   1   9   1       57.77       52.09      1.88 o 
   2   9   1       50.72       43.67      2.07 o 
   3   9   1       47.31       47.83      1.79 o 
   4   9   1       91.27       99.46      3.00 o 
   5   9   1       31.05       28.68      1.66 o 
   6   9   1      123.94      123.10      3.86 o 
   7   9   1       36.03       37.66      2.44 o 
   8   9   1       16.68       19.29      3.62 o 
   9   9   1        1.87       -1.34      2.71 o 
  10   9   1       49.66       51.15      4.83 o 
 -10  10   1       48.55       52.48      6.21 o 
  -9  10   1       29.89       41.02      4.04 o 
  -8  10   1       17.96       23.34      3.78 o 
  -7  10   1       18.22       16.52      3.46 o 
  -6  10   1       21.73       23.47      2.87 o 
  -5  10   1       13.11       13.47      3.18 o 
  -4  10   1       69.87       77.77      2.96 o 
  -3  10   1        3.15        0.53      2.02 o 
  -2  10   1       61.03       66.51      3.98 o 
  -1  10   1        0.30        2.35      2.31 o 
   0  10   1        0.05       -1.76      1.76 o 
   1  10   1      138.76      146.10      4.85 o 
   2  10   1       28.61       30.02      2.58 o 
   3  10   1       17.89       19.93      2.39 o 
   4  10   1       33.39       36.62      2.32 o 
   5  10   1       34.57       39.94      2.59 o 
   6  10   1        5.90        4.64      3.18 o 
   7  10   1       51.74       48.25      5.75 o 
   8  10   1       14.42       13.29      6.19 o 
   9  10   1       14.65       15.24      7.26 o 
  -7  11   1        6.08        5.29      3.95 o 
  -6  11   1        1.33       -0.71      3.08 o 
  -5  11   1        0.15       -1.61      2.56 o 
  -4  11   1        0.21       -1.04      1.47 o 
  -3  11   1       12.16        9.02      2.46 o 
  -2  11   1        5.29        3.25      2.74 o 
  -1  11   1        0.38       -0.66      1.62 o 
   0  11   1       59.30       52.08      3.46 o 
   1  11   1        5.62        1.93      3.42 o 
   2  11   1        9.72        6.11      2.41 o 
   3  11   1        2.63       -0.75      2.33 o 
   4  11   1       26.53       31.98      6.03 o 
   5  11   1        2.11        3.38      3.27 o 
   6  11   1        0.32        1.07      5.36 o 
   7  11   1       23.96       19.59      6.36 o 
  -4  12   1        5.98        1.19      4.19 o 
  -3  12   1       39.19       44.25      3.10 o 
  -2  12   1       19.10       21.60      3.17 o 
  -1  12   1       13.80       14.85      3.90 o 
   0  12   1       56.02       68.59      3.93 o 
   1  12   1       76.28       80.58      4.43 o 
   2  12   1        5.74        2.12      4.13 o 
   3  12   1        3.27        0.74      1.81 o 
 -16   0   2       45.92       56.92      3.39 o 
 -15   0   2       48.21       48.66      3.09 o 
 -14   0   2       43.94       49.57      4.02 o 
 -13   0   2        6.81        4.14      2.27 o 
 -12   0   2       34.30       31.71      2.04 o 
 -11   0   2      190.09      185.44      3.22 o 
 -10   0   2       30.41       34.30      1.87 o 
  -9   0   2     1330.46     1444.77      6.86 o 
  -8   0   2       47.91       47.74      2.00 o 
  -7   0   2     2082.50     2292.35      7.51 o 
  -6   0   2      134.15      157.53      5.48 o 
  -5   0   2     2901.39     2912.15      7.17 o 
  -4   0   2    26124.39    25654.84     70.45 o 
  -3   0   2    18921.53    18927.66     45.41 o 
  -2   0   2     1722.77     1912.78     10.27 o 
  -1   0   2     7140.82     6779.82     28.32 o 
   0   0   2      208.77      236.95      1.70 o 
   1   0   2     4739.00     4591.53     27.60 o 
   2   0   2     6472.96     6461.44     18.82 o 
   3   0   2     2799.76     2832.59     13.21 o 
   4   0   2     2894.68     2909.42      7.33 o 
   5   0   2        7.16       12.57      1.10 o 
   6   0   2     2335.27     2564.58      8.04 o 
   7   0   2      116.89      137.10      2.31 o 
   8   0   2      376.44      416.64      7.69 o 
   9   0   2       67.54       65.70      2.87 o 
  10   0   2      255.12      243.43      3.11 o 
  11   0   2        0.02       -2.18      3.45 o 
  12   0   2      130.65      117.78      4.87 o 
  13   0   2        1.15       -1.93      3.25 o 
  14   0   2       10.09        9.26      5.60 o 
  15   0   2       10.06        8.31      6.04 o 
 -16   1   2        0.17        0.09      2.06 o 
 -15   1   2        1.87        0.10      0.67 o 
 -14   1   2       10.52        9.70      1.81 o 
 -13   1   2       87.81       89.82      1.99 o 
 -12   1   2        9.80        8.40      1.67 o 
 -11   1   2      235.25      243.87      3.46 o 
 -10   1   2        0.44        0.13      0.57 o 
  -9   1   2      434.62      423.88      2.75 o 
  -8   1   2      355.11      340.67      2.36 o 
  -7   1   2      520.08      543.41      2.69 o 
  -6   1   2       16.10        7.25      0.74 o 
  -5   1   2       52.05       56.34      0.81 o 
  -4   1   2     2159.22     2184.75     11.48 o 
  -3   1   2     4554.10     4668.43      8.61 o 
  -2   1   2      831.75      934.21      8.11 o 
  -1   1   2     2461.37     2580.16     13.33 o 
   0   1   2       10.46       15.91      0.28 o 
   1   1   2       22.28       41.54      1.20 o 
   2   1   2      649.99      718.16      2.88 o 
   3   1   2     2222.08     2070.53     10.80 o 
   4   1   2     1470.87     1480.06      9.24 o 
   5   1   2       76.73       91.49      1.16 o 
   6   1   2     1332.43     1284.46      7.31 o 
   7   1   2      214.93      204.31      2.37 o 
   8   1   2      554.03      522.90      3.37 o 
   9   1   2      103.73       96.71      1.81 o 
  10   1   2       11.63        6.14      1.79 o 
  11   1   2       96.31       90.19      6.61 o 
  12   1   2       13.40        7.74      2.90 o 
  13   1   2       16.71       18.86      3.45 o 
  14   1   2        0.76        1.93      3.84 o 
  15   1   2        1.35        0.04      2.80 o 
 -16   2   2        2.20        1.62      2.54 o 
 -15   2   2        0.36        0.22      0.69 o 
 -14   2   2      100.64      110.35      2.24 o 
 -13   2   2       69.76       79.51      1.93 o 
 -12   2   2       22.06       25.19      1.62 o 
 -11   2   2        4.04        0.79      1.85 o 
 -10   2   2       75.68       74.20      1.60 o 
  -9   2   2       32.19       30.18      1.18 o 
  -8   2   2       91.21       77.20      1.78 o 
  -7   2   2      317.66      266.62      1.77 o 
  -6   2   2     2077.13     2252.26      6.00 o 
  -5   2   2        6.47        6.68      0.54 o 
  -4   2   2       73.61       83.70      1.21 o 
  -3   2   2      852.79      924.34      9.12 o 
  -2   2   2     2762.27     2802.67      4.71 o 
  -1   2   2     4365.04     4300.18     16.34 o 
   0   2   2     1099.61     1209.35      9.31 o 
   1   2   2     1073.61     1025.81      2.69 o 
   2   2   2     1533.34     1549.98      8.54 o 
   3   2   2     3707.30     3978.54      6.86 o 
   4   2   2      106.40      103.41      1.30 o 
   5   2   2        1.50        3.48      0.79 o 
   6   2   2        0.38       -0.40      0.40 o 
   7   2   2       97.60       72.46      1.30 o 
   8   2   2        0.65        3.14      1.23 o 
   9   2   2      178.72      187.61      2.31 o 
  10   2   2      233.08      241.71      6.24 o 
  11   2   2       47.69       42.44      4.05 o 
  12   2   2        2.37        4.24      3.67 o 
  13   2   2      128.15      133.89      3.99 o 
  14   2   2        0.07        2.13      3.26 o 
 -16   3   2        0.17       -2.44      2.61 o 
 -15   3   2       11.76        7.15      2.20 o 
 -14   3   2        0.19       -0.89      0.89 o 
 -13   3   2       16.25       18.91      1.81 o 
 -12   3   2        0.25        0.87      1.62 o 
 -11   3   2      116.51      118.16      1.98 o 
 -10   3   2      381.27      403.49      2.96 o 
  -9   3   2        2.11        1.47      1.12 o 
  -8   3   2       81.56       74.03      1.19 o 
  -7   3   2        1.63       -0.29      0.43 o 
  -6   3   2     2572.99     2623.33     10.11 o 
  -5   3   2      613.44      572.19      2.94 o 
  -4   3   2       22.19       26.01      0.83 o 
  -3   3   2      520.88      527.08      4.58 o 
  -2   3   2      238.19      223.80      1.05 o 
  -1   3   2     3931.41     3959.92     10.30 o 
   0   3   2     4429.89     4428.24     24.28 o 
   1   3   2     1115.13      965.72      7.51 o 
   2   3   2       47.39       46.92      0.68 o 
   3   3   2      172.07      210.38      2.29 o 
   4   3   2       15.26       16.51      0.74 o 
   5   3   2     3944.29     4016.25      9.57 o 
   6   3   2     1591.62     1538.63     12.24 o 
   7   3   2       83.25       77.16      1.52 o 
   8   3   2        0.02       -0.76      0.76 o 
   9   3   2       93.13       95.37      2.43 o 
  10   3   2      621.08      638.89      8.55 o 
  11   3   2      636.96      689.34     12.30 o 
  12   3   2       12.33       16.97      5.06 o 
  13   3   2        0.35       -1.70      3.58 o 
  14   3   2        0.02       -0.37      2.81 o 
 -15   4   2        3.71        3.61      3.18 o 
 -14   4   2        4.24        1.66      2.01 o 
 -13   4   2       48.66       41.68      2.27 o 
 -12   4   2        5.37        3.61      1.88 o 
 -11   4   2        0.53       -0.02      0.48 o 
 -10   4   2        7.25        4.65      1.34 o 
  -9   4   2        1.72        0.67      0.53 o 
  -8   4   2       15.36        8.38      1.14 o 
  -7   4   2       61.16       69.55      1.03 o 
  -6   4   2      151.17      143.12      1.24 o 
  -5   4   2       22.87       28.47      0.63 o 
  -4   4   2      943.65      932.84      5.56 o 
  -3   4   2      433.73      457.49      2.15 o 
  -2   4   2     3565.23     3607.76     17.17 o 
  -1   4   2     1719.74     1662.65      3.89 o 
   0   4   2     2078.79     2276.00      8.14 o 
   1   4   2     4232.97     4558.43     13.63 o 
   2   4   2      229.60      313.86      3.56 o 
   3   4   2        2.66        0.42      0.58 o 
   4   4   2     2035.25     2066.35     11.39 o 
   5   4   2        0.04        0.38      0.82 o 
   6   4   2      375.99      399.14      3.35 o 
   7   4   2        0.98        1.26      1.40 o 
   8   4   2        9.32       10.97      1.45 o 
   9   4   2       31.95       28.19      3.13 o 
  10   4   2        0.17       -2.92      2.92 o 
  11   4   2       16.82       13.61      5.14 o 
  12   4   2       21.27       22.02      4.82 o 
  13   4   2        0.13       -2.11      2.81 o 
  14   4   2        0.23       -1.22    376.05 o 
 -15   5   2        0.62        5.11      6.95 o 
 -14   5   2        0.43       -2.61      4.62 o 
 -13   5   2        0.08       -2.10      2.10 o 
 -12   5   2        1.14       -1.88      1.88 o 
 -11   5   2       12.44       11.06      1.75 o 
 -10   5   2       65.56       68.97      2.04 o 
  -9   5   2      556.23      585.34      3.37 o 
  -8   5   2     1179.49     1175.58      5.15 o 
  -7   5   2      101.54       94.54      1.47 o 
  -6   5   2      510.55      507.68      2.27 o 
  -5   5   2       49.49       52.45      0.83 o 
  -4   5   2     1082.66     1014.23      3.23 o 
  -3   5   2     2042.96     2049.38     10.90 o 
  -2   5   2      225.79      201.29      2.54 o 
  -1   5   2     2381.05     2506.82      8.86 o 
   0   5   2       21.09       20.54      0.79 o 
   1   5   2      614.82      742.19      7.17 o 
   2   5   2      972.60      893.09      5.74 o 
   3   5   2     2027.18     1932.33     10.01 o 
   4   5   2      389.26      373.04      2.43 o 
   5   5   2       27.29       28.87      1.08 o 
   6   5   2       88.59       80.85      1.43 o 
   7   5   2       55.75       64.94      2.12 o 
   8   5   2     1763.83     1825.17     20.52 o 
   9   5   2      668.93      704.93      9.67 o 
  10   5   2       43.53       48.15      2.06 o 
  11   5   2       16.72       15.72      3.14 o 
  12   5   2        1.95        2.62      3.47 o 
  13   5   2       23.38       22.86      6.05 o 
 -14   6   2       18.42       13.97      4.79 o 
 -13   6   2       26.01       32.28      5.72 o 
 -12   6   2        9.29        8.98      4.13 o 
 -11   6   2      117.75      106.77      4.46 o 
 -10   6   2      178.73      187.48      5.27 o 
  -9   6   2       60.91       51.58      2.25 o 
  -8   6   2        5.30        6.26      2.28 o 
  -7   6   2        8.03        4.37      1.47 o 
  -6   6   2       73.95       71.35      1.35 o 
  -5   6   2      280.59      250.07      1.99 o 
  -4   6   2     1413.24     1415.59      9.64 o 
  -3   6   2      863.91      865.23      3.92 o 
  -2   6   2      635.25      671.91     20.73 o 
  -1   6   2      185.99      170.61      2.63 o 
   0   6   2      199.93      189.33      2.64 o 
   1   6   2     1712.07     1656.15      4.92 o 
   2   6   2       81.48       63.67      1.42 o 
   3   6   2        9.80       11.38      0.97 o 
   4   6   2       32.78       24.92      1.12 o 
   5   6   2      117.72      110.13      2.60 o 
   6   6   2        0.06       -0.01      0.35 o 
   7   6   2      465.46      456.02      4.14 o 
   8   6   2        9.61        6.34      2.06 o 
   9   6   2       39.44       25.29      2.29 o 
  10   6   2       34.50       25.64      2.53 o 
  11   6   2       32.91       25.14      3.78 o 
  12   6   2        3.79        0.62      3.97 o 
  13   6   2        0.08        0.88      6.85 o 
 -13   7   2        3.43       -2.15      2.48 o 
 -12   7   2        0.69       -2.80      3.59 o 
 -11   7   2       48.18       38.63      3.75 o 
 -10   7   2        0.42       -1.42      1.92 o 
  -9   7   2        2.55       -0.56      0.68 o 
  -8   7   2      376.36      406.96      5.59 o 
  -7   7   2        5.55        3.37      2.45 o 
  -6   7   2     1709.07     1805.98     17.54 o 
  -5   7   2      268.84      273.87      2.95 o 
  -4   7   2       29.36       33.39      1.44 o 
  -3   7   2      374.68      385.98     14.42 o 
  -2   7   2      204.49      214.85      4.93 o 
  -1   7   2       44.33       40.71      1.44 o 
   0   7   2      263.16      262.16      3.36 o 
   1   7   2      361.13      333.89      3.99 o 
   2   7   2       17.60       18.53      1.36 o 
   3   7   2      408.69      408.11      4.39 o 
   4   7   2       26.17       24.91      1.26 o 
   5   7   2      572.14      581.09      5.21 o 
   6   7   2      436.06      414.99      4.01 o 
   7   7   2        0.12       -0.35      1.31 o 
   8   7   2       15.40       15.66      2.22 o 
   9   7   2        0.77        1.66      3.02 o 
  10   7   2       10.70        9.51      2.76 o 
  11   7   2      157.50      168.32      5.55 o 
  12   7   2        5.89        2.87      5.36 o 
 -12   8   2       10.02        9.30      5.40 o 
 -11   8   2       45.55       50.26      3.16 o 
 -10   8   2        8.47       10.12      3.06 o 
  -9   8   2       15.45       15.27      3.18 o 
  -8   8   2       13.52       13.37      3.01 o 
  -7   8   2      203.96      219.68      6.36 o 
  -6   8   2      142.94      143.63      4.13 o 
  -5   8   2      243.99      275.45      7.08 o 
  -4   8   2      109.27      114.07     12.63 o 
  -3   8   2       26.80       26.13      1.64 o 
  -2   8   2     1137.52     1158.73      9.44 o 
  -1   8   2     1331.76     1328.07      7.84 o 
   0   8   2        8.77        3.54      1.90 o 
   1   8   2      330.27      324.33      3.70 o 
   2   8   2      196.69      183.05      3.61 o 
   3   8   2      188.36      184.25      2.23 o 
   4   8   2      479.18      472.71      3.39 o 
   5   8   2        4.37        2.04      1.16 o 
   6   8   2        8.96        9.01      2.13 o 
   7   8   2       19.96       24.40      2.44 o 
   8   8   2        0.75       -0.54      1.96 o 
   9   8   2       77.10       76.17      2.83 o 
  10   8   2       42.30       36.36      4.06 o 
  11   8   2        0.91        2.98      4.30 o 
 -11   9   2       70.51       77.64      4.07 o 
 -10   9   2        0.05        0.31      5.92 o 
  -9   9   2       28.29       26.45      3.65 o 
  -8   9   2        3.50        2.72      2.99 o 
  -7   9   2       29.82       26.00      3.06 o 
  -6   9   2        5.99        1.86      2.43 o 
  -5   9   2       44.01       44.25      2.64 o 
  -4   9   2      203.50      209.78      4.84 o 
  -3   9   2       18.55       14.94      2.68 o 
  -2   9   2      265.48      277.51      4.93 o 
  -1   9   2      216.14      200.52      5.04 o 
   0   9   2      292.19      295.80      3.46 o 
   1   9   2        1.90        1.51      3.45 o 
   2   9   2        1.45        0.19      0.91 o 
   3   9   2       24.99       25.43      1.87 o 
   4   9   2        7.39        2.34      1.67 o 
   5   9   2       59.05       70.58      2.17 o 
   6   9   2       63.27       74.66      2.37 o 
   7   9   2        0.29       -0.35      1.86 o 
   8   9   2       56.65       59.50      5.55 o 
   9   9   2        2.95        1.01      4.08 o 
  10   9   2       75.30       93.91      4.19 o 
 -10  10   2        0.14        0.31      2.08 o 
  -9  10   2       41.49       44.86      4.37 o 
  -8  10   2        4.92        5.48      3.72 o 
  -7  10   2       48.48       50.34      2.92 o 
  -6  10   2       22.84       18.33      3.27 o 
  -5  10   2      159.96      160.30      5.68 o 
  -4  10   2      176.21      177.17      3.84 o 
  -3  10   2       75.03       69.76      3.10 o 
  -2  10   2       78.11       73.40      2.30 o 
  -1  10   2      199.47      209.26      4.80 o 
   0  10   2       15.00       13.69      2.21 o 
   1  10   2      427.08      430.84      5.51 o 
   2  10   2       46.33       41.10      4.59 o 
   3  10   2       56.91       56.47      2.28 o 
   4  10   2      117.67      139.09      5.40 o 
   5  10   2        2.36        3.71      2.62 o 
   6  10   2       93.84       87.55      3.44 o 
   7  10   2       19.20       12.60      4.10 o 
   8  10   2       18.39       17.74      4.87 o 
  -7  11   2        0.00       -2.88      2.88 o 
  -6  11   2        6.55        4.52      3.39 o 
  -5  11   2        6.31        4.16      4.90 o 
  -4  11   2       49.95       46.87      4.94 o 
  -3  11   2      250.14      277.31      4.25 o 
  -2  11   2      148.83      157.75      4.05 o 
  -1  11   2       86.98       80.67      2.75 o 
   0  11   2        2.43       -1.24      1.24 o 
   1  11   2       11.55        9.73      3.37 o 
   2  11   2      114.01      120.56      5.62 o 
   3  11   2      205.19      229.96     16.05 o 
   4  11   2       87.20       85.25      3.71 o 
   5  11   2       23.05       24.85      5.93 o 
   6  11   2       34.01       32.53      6.23 o 
  -4  12   2      112.80      135.83      3.47 o 
  -3  12   2       60.65       63.55      3.25 o 
  -2  12   2       90.00       79.07      3.43 o 
  -1  12   2       57.05       55.49      3.97 o 
   0  12   2       32.27       26.58      3.81 o 
   1  12   2       20.88       18.91      4.38 o 
   2  12   2      100.74       96.59      4.32 o 
 -16   1   3        1.22        0.02      0.91 o 
 -15   1   3        2.96        3.94      2.20 o 
 -14   1   3        0.70       -0.15      0.35 o 
 -13   1   3        9.32        8.54      1.68 o 
 -12   1   3      102.55      101.75      2.36 o 
 -11   1   3       11.73        5.96      1.65 o 
 -10   1   3        0.62       -0.96      0.96 o 
  -9   1   3      346.35      370.73      2.74 o 
  -8   1   3      489.86      447.89      3.18 o 
  -7   1   3     3832.31     4059.49     14.20 o 
  -6   1   3     1584.93     1657.29      5.61 o 
  -5   1   3      579.88      575.35      1.73 o 
  -4   1   3        0.35        1.28      0.40 o 
  -3   1   3      454.63      543.46      6.06 o 
  -2   1   3     3791.18     3830.89      7.02 o 
  -1   1   3      896.49      913.19      4.22 o 
   0   1   3      493.69      495.97      2.55 o 
   1   1   3      650.98      614.66      2.60 o 
   2   1   3     1569.60     1631.89      6.36 o 
   3   1   3     3844.56     4114.80      8.47 o 
   4   1   3     1271.68     1382.01      8.58 o 
   5   1   3     2229.31     2320.65      5.38 o 
   6   1   3      638.85      598.26      2.98 o 
   7   1   3       38.58       32.49      1.29 o 
   8   1   3      810.00      785.25      7.89 o 
   9   1   3       49.55       44.16      1.79 o 
  10   1   3       61.29       63.89      1.48 o 
  11   1   3       95.71       91.77      2.82 o 
  12   1   3       47.99       54.13      3.05 o 
  13   1   3       10.46       11.15      3.56 o 
  14   1   3       17.70       17.97      4.16 o 
 -16   2   3        2.42        1.81      2.06 o 
 -15   2   3       48.43       50.18      2.13 o 
 -14   2   3        0.93        0.08      0.69 o 
 -13   2   3        1.23        0.02      0.48 o 
 -12   2   3        5.05        4.05      1.55 o 
 -11   2   3       89.21       85.16      1.75 o 
 -10   2   3      155.99      159.09      2.04 o 
  -9   2   3       16.32       15.11      1.02 o 
  -8   2   3       25.63       27.80      1.00 o 
  -7   2   3       27.73       40.79      0.94 o 
  -6   2   3      233.02      283.95      1.96 o 
  -5   2   3     1190.59     1295.37      6.50 o 
  -4   2   3      274.11      279.70      1.71 o 
  -3   2   3      307.35      325.41      6.05 o 
  -2   2   3        7.06        5.24      0.42 o 
  -1   2   3       30.61       34.45      0.53 o 
   0   2   3      364.35      387.87      3.13 o 
   1   2   3      266.66      230.84      3.39 o 
   2   2   3       39.54       43.42      0.85 o 
   3   2   3      228.57      263.31      3.02 o 
   4   2   3      196.47      188.41      1.86 o 
   5   2   3       93.74      118.28      1.66 o 
   6   2   3       19.38       17.29      0.98 o 
   7   2   3      137.21      130.09      1.75 o 
   8   2   3      226.21      223.70      2.70 o 
   9   2   3        0.85       -0.79      1.35 o 
  10   2   3       35.21       32.55      2.20 o 
  11   2   3        2.49        4.34      1.82 o 
  12   2   3       20.51       13.72      2.93 o 
  13   2   3        9.41        9.75      3.26 o 
  14   2   3       22.21       21.95      3.54 o 
 -16   3   3        2.17       -0.61      0.85 o 
 -15   3   3        8.24        8.68      2.17 o 
 -14   3   3        1.65       -0.04      1.50 o 
 -13   3   3       16.16       14.02      1.87 o 
 -12   3   3        0.24       -0.91      1.02 o 
 -11   3   3       75.30       71.50      1.71 o 
 -10   3   3      123.13      133.04      2.33 o 
  -9   3   3       49.86       48.55      1.19 o 
  -8   3   3        5.17        1.09      0.83 o 
  -7   3   3      251.65      264.43      2.35 o 
  -6   3   3       10.52       11.64      0.53 o 
  -5   3   3       45.53       59.28      1.08 o 
  -4   3   3      509.34      594.44      5.07 o 
  -3   3   3      632.57      674.04      3.55 o 
  -2   3   3      642.02      671.10      4.10 o 
  -1   3   3       16.79       24.13      0.90 o 
   0   3   3      104.04      114.25      1.04 o 
   1   3   3        6.95       12.32      0.35 o 
   2   3   3      100.07      104.67      1.73 o 
   3   3   3      454.34      513.01      2.03 o 
   4   3   3        9.95        8.97      1.11 o 
   5   3   3      251.14      263.67      2.36 o 
   6   3   3       97.11       94.89      1.67 o 
   7   3   3      641.65      622.47      7.04 o 
   8   3   3      121.82      124.43      2.17 o 
   9   3   3        8.75       11.86      2.16 o 
  10   3   3       11.36        8.97      3.85 o 
  11   3   3        2.45        1.15      4.00 o 
  12   3   3        0.41        0.03      0.55 o 
  13   3   3       28.00       27.26      4.56 o 
 -16   4   3        1.83        0.41      5.84 o 
 -15   4   3        4.85        6.95      3.13 o 
 -14   4   3        3.28       -0.18      2.01 o 
 -13   4   3        2.21        0.09      0.87 o 
 -12   4   3        1.14       -1.09      1.09 o 
 -11   4   3        0.18        0.06      0.70 o 
 -10   4   3      113.49      123.49      3.82 o 
  -9   4   3       96.22       99.26      1.91 o 
  -8   4   3      185.96      187.19      1.96 o 
  -7   4   3       75.07       79.49      1.96 o 
  -6   4   3       25.04       25.33      0.94 o 
  -5   4   3      364.08      410.15      4.33 o 
  -4   4   3      561.11      699.47      5.99 o 
  -3   4   3      597.35      631.78      3.50 o 
  -2   4   3     1432.94     1572.49      5.37 o 
  -1   4   3      124.48      148.33      1.98 o 
   0   4   3      436.12      464.84      5.29 o 
   1   4   3      161.21      190.27      1.71 o 
   2   4   3       56.30       72.85      1.04 o 
   3   4   3       45.62       42.59      0.81 o 
   4   4   3        0.06        1.34      0.81 o 
   5   4   3      133.52      140.70      1.61 o 
   6   4   3      356.90      374.59      3.52 o 
   7   4   3       47.33       41.75      1.43 o 
   8   4   3       18.55       17.92      1.57 o 
   9   4   3       39.12       38.21      1.78 o 
  10   4   3       14.99        8.82      4.20 o 
  11   4   3        7.77        8.57      4.47 o 
  12   4   3        4.73        3.38      4.77 o 
  13   4   3       18.76       17.59      5.74 o 
 -15   5   3        5.77        2.04      4.43 o 
 -14   5   3        0.03       -1.59      1.59 o 
 -13   5   3        0.29        0.02      1.82 o 
 -12   5   3        0.02       -0.91      2.01 o 
 -11   5   3        1.36        0.68      1.00 o 
 -10   5   3        3.23        2.96      1.58 o 
  -9   5   3      155.00      156.72      2.03 o 
  -8   5   3       10.60        9.15      1.31 o 
  -7   5   3       61.47       57.03      1.51 o 
  -6   5   3      111.01      104.36      1.69 o 
  -5   5   3       28.26       25.63      1.01 o 
  -4   5   3        3.09        6.92      0.69 o 
  -3   5   3        1.05        4.20      0.60 o 
  -2   5   3      123.98      112.24      1.39 o 
  -1   5   3       50.19       46.26      0.77 o 
   0   5   3      854.17      866.63      4.04 o 
   1   5   3      200.41      209.69      1.71 o 
   2   5   3       32.78       39.35      0.95 o 
   3   5   3       39.48       35.03      0.95 o 
   4   5   3      274.65      273.21      2.15 o 
   5   5   3       81.23       80.48      2.44 o 
   6   5   3      451.57      448.67      3.73 o 
   7   5   3        0.08       -0.01      1.17 o 
   8   5   3       47.26       47.68      2.07 o 
   9   5   3        0.01       -0.36      0.60 o 
  10   5   3        3.55        5.23      2.31 o 
  11   5   3       45.59       43.23      3.34 o 
  12   5   3        5.07       -1.53      2.96 o 
  13   5   3        3.82        5.13      4.44 o 
 -14   6   3        3.39        2.48      3.32 o 
 -13   6   3        0.64       -1.17      1.25 o 
 -12   6   3        0.41       -3.65      3.65 o 
 -11   6   3        0.28       -1.98      2.65 o 
 -10   6   3       21.21       20.30      1.91 o 
  -9   6   3        7.45        6.25      1.60 o 
  -8   6   3       43.49       40.56      1.45 o 
  -7   6   3       18.89       17.54      1.24 o 
  -6   6   3       83.31       86.01      1.53 o 
  -5   6   3       44.25       44.14      1.20 o 
  -4   6   3       13.73       11.21      0.97 o 
  -3   6   3      114.23      127.26      1.69 o 
  -2   6   3      152.01      159.95      2.59 o 
  -1   6   3       35.50       38.57      1.25 o 
   0   6   3      100.28      112.75      1.80 o 
   1   6   3       13.87       13.13      1.18 o 
   2   6   3        0.27        0.94      1.02 o 
   3   6   3       29.33       25.73      1.12 o 
   4   6   3       26.87       26.61      1.22 o 
   5   6   3       67.06       65.21      2.22 o 
   6   6   3       19.78       16.97      2.36 o 
   7   6   3       20.77       10.31      2.02 o 
   8   6   3        2.62        0.84      2.25 o 
   9   6   3       47.14       42.16      2.51 o 
  10   6   3        0.76       -0.59      2.21 o 
  11   6   3       18.38       19.16      3.03 o 
  12   6   3        0.12        3.23      6.40 o 
 -13   7   3        6.48        5.44      5.77 o 
 -12   7   3        2.51        5.56      4.68 o 
 -11   7   3        1.23       -2.04      2.04 o 
 -10   7   3       29.40       32.94      2.53 o 
  -9   7   3      248.07      260.88      3.40 o 
  -8   7   3      270.05      284.48      4.17 o 
  -7   7   3       56.60       52.52      1.80 o 
  -6   7   3       15.77       14.54      1.67 o 
  -5   7   3        8.91        5.70      1.58 o 
  -4   7   3      334.31      328.52      6.18 o 
  -3   7   3      421.50      413.21      4.40 o 
  -2   7   3       61.99       58.27      4.41 o 
  -1   7   3        4.15        0.94      1.84 o 
   0   7   3      428.85      413.83      6.44 o 
   1   7   3      303.73      286.48      2.89 o 
   2   7   3       58.61       54.98      2.07 o 
   3   7   3      550.16      566.01      4.21 o 
   4   7   3      138.02      151.40      2.55 o 
   5   7   3      207.71      206.09      3.44 o 
   6   7   3      458.53      451.94      4.82 o 
   7   7   3       97.50      111.12      2.49 o 
   8   7   3       26.53       31.35      2.38 o 
   9   7   3       20.21       14.57      3.04 o 
  10   7   3        0.02       -0.43      1.41 o 
  11   7   3        6.84        8.56      3.11 o 
 -12   8   3        2.98        0.61      2.21 o 
 -11   8   3        0.45       -0.73      2.67 o 
 -10   8   3        6.34        5.44      3.34 o 
  -9   8   3       82.08       77.79      3.35 o 
  -8   8   3       25.82       25.78      3.08 o 
  -7   8   3        4.14        0.05      1.68 o 
  -6   8   3      152.34      164.53      3.61 o 
  -5   8   3      353.44      365.74      4.80 o 
  -4   8   3       36.03       32.12      1.85 o 
  -3   8   3       61.31       64.32      2.38 o 
  -2   8   3       81.85       82.52      2.05 o 
  -1   8   3       41.51       38.14      1.98 o 
   0   8   3        4.72        3.55      1.63 o 
   1   8   3      117.38      113.51      5.70 o 
   2   8   3       61.88       55.35      1.72 o 
   3   8   3        0.59       -1.14      1.14 o 
   4   8   3       25.41       16.73      2.10 o 
   5   8   3       29.49       16.41      2.15 o 
   6   8   3       12.57        9.92      2.39 o 
   7   8   3        0.27       -0.19      0.60 o 
   8   8   3       24.65       19.96      2.69 o 
   9   8   3       25.49       21.33      3.94 o 
  10   8   3        8.94        7.34      3.38 o 
 -11   9   3        0.61        2.66      3.99 o 
 -10   9   3        1.17       -0.68      3.33 o 
  -9   9   3       41.46       44.37      3.65 o 
  -8   9   3       23.37       23.49      3.28 o 
  -7   9   3       22.10       22.27      3.08 o 
  -6   9   3      284.66      288.24      7.97 o 
  -5   9   3      242.45      248.11     10.37 o 
  -4   9   3        0.08       -0.56      0.89 o 
  -3   9   3       13.87       10.02      2.75 o 
  -2   9   3        0.99       -0.59      0.59 o 
  -1   9   3       26.69       24.00      2.03 o 
   0   9   3      120.66      121.79      3.15 o 
   1   9   3      116.31      114.15      4.08 o 
   2   9   3       81.96       78.46      4.27 o 
   3   9   3      218.15      193.57      5.89 o 
   4   9   3       16.02       18.15      2.44 o 
   5   9   3      191.19      197.48      3.27 o 
   6   9   3       92.10       88.19      2.81 o 
   7   9   3        3.31        3.22      3.60 o 
   8   9   3       23.87       30.99      3.16 o 
   9   9   3       31.97       39.13      4.07 o 
 -10  10   3        2.44        3.02      4.58 o 
  -9  10   3        0.13       -1.62      2.56 o 
  -8  10   3       21.28       27.85      3.76 o 
  -7  10   3        0.42       -2.85      2.85 o 
  -6  10   3        2.63       -1.60      1.60 o 
  -5  10   3       42.85       37.05      3.30 o 
  -4  10   3       11.81       10.32      3.08 o 
  -3  10   3        0.12       -1.23      2.24 o 
  -2  10   3       63.06       57.87      2.44 o 
  -1  10   3        4.40        3.41      2.31 o 
   0  10   3        0.66       -1.52      1.52 o 
   1  10   3        8.53        6.96      2.81 o 
   2  10   3        0.00       -1.28      1.28 o 
   3  10   3       60.18       48.58      3.37 o 
   4  10   3        1.90        0.30      2.66 o 
   5  10   3        1.12        0.38      1.47 o 
   6  10   3       34.30       38.13      3.19 o 
   7  10   3        6.81        9.43      3.62 o 
  -7  11   3        1.66       -1.73      3.57 o 
  -6  11   3       11.74       12.03      3.82 o 
  -5  11   3        7.16        7.04      3.71 o 
  -4  11   3        1.07        0.27      1.68 o 
  -3  11   3       80.89       71.40      3.52 o 
  -2  11   3        4.35        3.24      2.72 o 
  -1  11   3       38.21       35.51      2.56 o 
   0  11   3       16.13        8.27      3.72 o 
   1  11   3       17.75       22.34      3.87 o 
   2  11   3        4.21       -1.56      1.59 o 
   3  11   3       27.29       16.67      4.02 o 
   4  11   3        8.53        5.69      4.14 o 
   5  11   3        2.89        4.87      4.24 o 
  -3  12   3        1.50        1.14      2.35 o 
  -2  12   3        2.24       -1.25      1.25 o 
  -1  12   3       10.96        7.30      4.01 o 
   0  12   3        0.93       -0.64      3.78 o 
 -16   0   4       12.30       14.99      3.93 o 
 -15   0   4        0.06       -0.96      2.98 o 
 -14   0   4       11.25       10.04      2.95 o 
 -13   0   4        1.41        0.56      2.87 o 
 -12   0   4       31.10       23.65      2.09 o 
 -11   0   4      151.66      146.35      3.01 o 
 -10   0   4      153.50      144.53      4.33 o 
  -9   0   4       21.97       19.96      1.62 o 
  -8   0   4      676.10      697.35      4.67 o 
  -7   0   4     1985.42     2096.16     21.76 o 
  -6   0   4      467.58      545.42      2.19 o 
  -5   0   4     1848.21     1847.19      9.55 o 
  -4   0   4       38.67       47.30      0.72 o 
  -3   0   4      618.18      604.90      2.59 o 
  -2   0   4      372.86      422.66      6.13 o 
  -1   0   4     1735.85     1791.96      8.05 o 
   0   0   4    13738.64    14311.15     96.46 o 
   1   0   4      168.52      175.86      1.99 o 
   2   0   4        1.78        1.35      0.71 o 
   3   0   4      304.18      345.04      4.80 o 
   4   0   4        1.59        2.95      0.92 o 
   5   0   4     1167.23     1080.18      4.52 o 
   6   0   4      163.26      140.90      2.29 o 
   7   0   4      261.61      265.14      6.75 o 
   8   0   4       25.74       16.75      1.95 o 
   9   0   4        6.11       -0.16      0.89 o 
  10   0   4      133.04      130.10      5.49 o 
  11   0   4       54.59       62.14      4.56 o 
  12   0   4       48.41       58.22      5.15 o 
  13   0   4        8.66        7.37      5.75 o 
 -16   1   4        3.84        4.23      2.52 o 
 -15   1   4        3.94        3.65      2.27 o 
 -14   1   4        1.78        0.17      0.28 o 
 -13   1   4       28.50       28.77      1.83 o 
 -12   1   4       44.85       48.31      1.82 o 
 -11   1   4        1.45        0.82      1.14 o 
 -10   1   4      296.68      316.72      2.85 o 
  -9   1   4        4.34        4.09      1.16 o 
  -8   1   4      915.76      949.97      7.74 o 
  -7   1   4     2041.97     2061.62      6.50 o 
  -6   1   4      103.99      105.11      0.95 o 
  -5   1   4      506.10      530.77      4.00 o 
  -4   1   4      353.62      370.41      2.54 o 
  -3   1   4     1130.23     1286.75      4.41 o 
  -2   1   4      213.94      168.38      1.17 o 
  -1   1   4     1142.48     1040.12      3.35 o 
   0   1   4      262.02      262.34      2.54 o 
   1   1   4        5.62        0.06      0.53 o 
   2   1   4       28.39       20.84      0.52 o 
   3   1   4      159.88      141.95      2.00 o 
   4   1   4     1053.36     1002.17      4.32 o 
   5   1   4      141.43      133.87      1.53 o 
   6   1   4       25.93       18.04      0.90 o 
   7   1   4        8.12        6.59      1.19 o 
   8   1   4       64.33       51.80      1.36 o 
   9   1   4      376.98      352.94      5.79 o 
  10   1   4       14.25       15.96      1.68 o 
  11   1   4       17.23       11.09      2.91 o 
  12   1   4       11.01        8.32      3.37 o 
  13   1   4        0.50        0.87      3.86 o 
 -16   2   4       24.58       23.87      2.41 o 
 -15   2   4       28.94       29.95      2.19 o 
 -14   2   4       53.34       52.73      2.03 o 
 -13   2   4        8.17        9.78      1.80 o 
 -12   2   4        1.01       -0.63      0.63 o 
 -11   2   4        8.09        7.99      1.58 o 
 -10   2   4       14.03       12.45      1.36 o 
  -9   2   4       11.78       10.27      1.08 o 
  -8   2   4       36.17       42.31      1.07 o 
  -7   2   4       54.06       55.03      0.71 o 
  -6   2   4      207.90      221.58      1.37 o 
  -5   2   4       36.80       29.41      1.02 o 
  -4   2   4      213.66      253.99      2.18 o 
  -3   2   4     2213.37     2267.46      4.32 o 
  -2   2   4      486.04      434.94      3.67 o 
  -1   2   4      623.59      636.28      3.76 o 
   0   2   4       53.34       47.53      0.61 o 
   1   2   4      186.82      179.06      1.21 o 
   2   2   4     1919.36     1905.14      4.60 o 
   3   2   4     1042.37      933.51      4.85 o 
   4   2   4        2.30       -0.33      0.76 o 
   5   2   4        5.65        4.91      1.20 o 
   6   2   4       98.99      101.71      1.89 o 
   7   2   4       42.55       27.96      1.51 o 
   8   2   4      113.28       99.12      1.95 o 
   9   2   4      129.06      128.64      2.23 o 
  10   2   4      118.51      121.94      1.99 o 
  11   2   4        6.17        5.41      2.06 o 
  12   2   4        0.01       -0.82      2.55 o 
  13   2   4       28.81       27.31      3.86 o 
 -16   3   4        0.47       -0.56      0.63 o 
 -15   3   4        0.54       -0.80      1.49 o 
 -14   3   4       55.49       57.89      2.09 o 
 -13   3   4       21.85       15.68      1.84 o 
 -12   3   4        1.39       -0.90      0.90 o 
 -11   3   4       34.38       33.49      1.30 o 
 -10   3   4      148.78      153.76      2.06 o 
  -9   3   4      275.26      275.01      2.42 o 
  -8   3   4      156.07      155.54      1.82 o 
  -7   3   4       88.36      113.97      1.54 o 
  -6   3   4     1188.82     1281.27      5.75 o 
  -5   3   4     2539.87     2508.89      6.73 o 
  -4   3   4     1094.63      987.55      4.68 o 
  -3   3   4      805.44      767.42      9.07 o 
  -2   3   4      159.88      170.94      2.14 o 
  -1   3   4      124.28      124.58      1.16 o 
   0   3   4      378.32      394.82      4.16 o 
   1   3   4     2026.94     1938.22      5.51 o 
   2   3   4     1894.73     1868.24      7.52 o 
   3   3   4       69.00       72.95      1.24 o 
   4   3   4        0.00       -0.09      0.60 o 
   5   3   4       69.16       60.39      1.48 o 
   6   3   4     1389.01     1379.01      5.71 o 
   7   3   4     1743.49     1817.20      6.82 o 
   8   3   4      108.72      119.59      2.21 o 
   9   3   4        0.14       -0.83      0.83 o 
  10   3   4       46.49       44.21      4.14 o 
  11   3   4       16.17       15.45      4.49 o 
  12   3   4       55.35       51.42      4.15 o 
  13   3   4        1.98        0.30      1.02 o 
 -15   4   4        0.65       -0.40      2.03 o 
 -14   4   4        5.20        3.22      2.56 o 
 -13   4   4       13.36       14.82      2.22 o 
 -12   4   4       69.35       76.00      1.86 o 
 -11   4   4        0.99        0.01      0.39 o 
 -10   4   4       20.20       22.04      1.54 o 
  -9   4   4       24.40       27.25      1.59 o 
  -8   4   4       27.44       19.53      1.23 o 
  -7   4   4        1.42        0.04      1.15 o 
  -6   4   4      466.94      447.01      2.71 o 
  -5   4   4      392.20      401.15      2.82 o 
  -4   4   4      198.74      206.85      2.70 o 
  -3   4   4     2395.71     2496.43     10.30 o 
  -2   4   4      198.23      191.62      1.55 o 
  -1   4   4      413.43      418.97      3.19 o 
   0   4   4     1826.66     1827.62     14.70 o 
   1   4   4        4.21        2.19      0.58 o 
   2   4   4     1354.11     1346.11      9.94 o 
   3   4   4      121.31      135.94      1.83 o 
   4   4   4      434.10      431.66      2.85 o 
   5   4   4      448.01      456.04      6.08 o 
   6   4   4        0.62       -0.62      0.62 o 
   7   4   4      177.42      179.90      2.99 o 
   8   4   4      208.73      212.42      3.53 o 
   9   4   4        0.08        1.49      2.36 o 
  10   4   4       13.42       11.59      4.82 o 
  11   4   4       11.09       10.72      5.09 o 
  12   4   4        4.19        3.11      5.82 o 
 -15   5   4        0.01       -1.54      2.82 o 
 -14   5   4        0.07       -1.03      2.02 o 
 -13   5   4       37.43       41.20      2.25 o 
 -12   5   4       98.41      105.56      2.10 o 
 -11   5   4      155.70      147.42      2.62 o 
 -10   5   4        4.56        3.67      1.76 o 
  -9   5   4       13.83        8.68      1.52 o 
  -8   5   4      509.41      505.37      3.28 o 
  -7   5   4      272.36      283.22      4.02 o 
  -6   5   4      628.72      628.44      5.44 o 
  -5   5   4      159.08      165.30      3.27 o 
  -4   5   4        6.30        6.92      0.96 o 
  -3   5   4      537.47      577.18      7.72 o 
  -2   5   4      473.16      371.93      2.35 o 
  -1   5   4      432.23      367.59      2.77 o 
   0   5   4      264.07      253.22      2.35 o 
   1   5   4        0.02       -0.39      0.39 o 
   2   5   4        0.77       -0.20      0.43 o 
   3   5   4      166.52      158.28      4.32 o 
   4   5   4     1809.85     1818.00      7.02 o 
   5   5   4     1397.22     1505.65     10.52 o 
   6   5   4      291.34      300.14      3.72 o 
   7   5   4        1.74       -0.71      0.71 o 
   8   5   4        4.31       -0.09      0.95 o 
   9   5   4      192.97      195.60      3.44 o 
  10   5   4       33.38       37.11      2.81 o 
  11   5   4        2.65        2.97      2.78 o 
  12   5   4        0.59        0.49      3.83 o 
 -14   6   4       42.12       39.71      3.46 o 
 -13   6   4       31.35       29.12      3.31 o 
 -12   6   4       98.73       95.50      3.33 o 
 -11   6   4        5.89        3.09      2.21 o 
 -10   6   4        1.04        0.58      1.13 o 
  -9   6   4      193.69      201.07      3.01 o 
  -8   6   4      126.03      136.35      2.24 o 
  -7   6   4        1.19       -0.33      0.83 o 
  -6   6   4      205.18      206.31      2.17 o 
  -5   6   4      234.68      225.69      2.12 o 
  -4   6   4       11.00       11.06      1.09 o 
  -3   6   4       71.31       63.34      2.57 o 
  -2   6   4      331.25      336.79      5.13 o 
  -1   6   4      398.80      396.83      2.74 o 
   0   6   4      834.50      834.17      4.46 o 
   1   6   4       48.29       39.92      1.42 o 
   2   6   4        5.49        0.77      1.60 o 
   3   6   4        9.86        7.10      1.76 o 
   4   6   4       34.31       36.48      1.65 o 
   5   6   4      144.54      134.70      2.89 o 
   6   6   4        0.08       -0.93      0.93 o 
   7   6   4        0.22       -0.19      1.34 o 
   8   6   4       43.51       34.17      2.59 o 
   9   6   4        7.37        1.64      3.52 o 
  10   6   4       64.84       72.00      3.05 o 
  11   6   4       50.76       64.45      3.23 o 
 -13   7   4        0.30       -2.28      3.26 o 
 -12   7   4       47.36       52.71      5.78 o 
 -11   7   4        0.10        2.25      2.78 o 
 -10   7   4      207.61      240.36      3.28 o 
  -9   7   4      200.55      211.84      2.34 o 
  -8   7   4       30.64       29.61      1.38 o 
  -7   7   4       73.76       67.21      1.66 o 
  -6   7   4       25.91       24.51      1.37 o 
  -5   7   4      235.75      229.29      2.86 o 
  -4   7   4       78.19       68.41      1.78 o 
  -3   7   4       35.59       29.58      2.08 o 
  -2   7   4      105.95      101.29      2.03 o 
  -1   7   4      178.73      164.20      2.54 o 
   0   7   4      204.24      191.89      2.54 o 
   1   7   4      257.42      232.36      2.79 o 
   2   7   4      543.90      535.21      5.67 o 
   3   7   4       15.08       10.60      1.87 o 
   4   7   4       52.50       62.88      2.09 o 
   5   7   4       65.29       53.18      2.21 o 
   6   7   4      254.68      259.50      3.47 o 
   7   7   4      128.12      125.10      4.03 o 
   8   7   4        4.39        3.38      2.72 o 
   9   7   4        4.11        4.95      3.35 o 
  10   7   4        5.39       -0.34      2.64 o 
 -12   8   4        5.31        0.04      3.20 o 
 -11   8   4        3.94        0.41      1.85 o 
 -10   8   4        5.50        2.75      3.02 o 
  -9   8   4        2.64       -0.65      0.76 o 
  -8   8   4        4.45        1.85      3.69 o 
  -7   8   4        2.86       -1.61      1.61 o 
  -6   8   4       73.36       81.50      2.16 o 
  -5   8   4      423.75      441.71      8.29 o 
  -4   8   4       18.18       21.56      1.89 o 
  -3   8   4      335.19      325.77      3.93 o 
  -2   8   4      275.41      264.37      5.23 o 
  -1   8   4        0.40       -0.83      1.05 o 
   0   8   4       97.27       93.33      2.18 o 
   1   8   4        9.26        2.12      2.39 o 
   2   8   4      742.13      776.59     12.62 o 
   3   8   4      279.32      297.21      3.64 o 
   4   8   4       23.27       11.06      2.21 o 
   5   8   4        0.08       -1.62      2.44 o 
   6   8   4       12.63        8.07      2.66 o 
   7   8   4       32.81       37.98      2.79 o 
   8   8   4       91.99      108.86      8.36 o 
   9   8   4       60.78       81.30      3.48 o 
 -11   9   4       15.27       17.30      5.28 o 
 -10   9   4        8.36        9.59      4.29 o 
  -9   9   4        0.57        0.27      2.46 o 
  -8   9   4      177.73      208.79      4.44 o 
  -7   9   4       23.70       19.58      3.31 o 
  -6   9   4      144.99      155.55      6.23 o 
  -5   9   4      241.25      242.87      4.32 o 
  -4   9   4      256.87      268.74      3.42 o 
  -3   9   4        9.66        7.19      2.15 o 
  -2   9   4       38.96       29.36      2.10 o 
  -1   9   4        2.02       -0.71      0.71 o 
   0   9   4       58.00       51.04      2.06 o 
   1   9   4       40.21       51.51      3.95 o 
   2   9   4       38.07       47.89      2.18 o 
   3   9   4       20.67       15.85      2.37 o 
   4   9   4       53.65       54.03      2.46 o 
   5   9   4        3.72        6.96      2.97 o 
   6   9   4      129.41      152.34      3.27 o 
   7   9   4      146.53      171.47      3.79 o 
   8   9   4        0.43       -2.30      2.30 o 
  -9  10   4       10.78        5.45      4.45 o 
  -8  10   4       38.41       46.22      4.07 o 
  -7  10   4        0.58       -2.18      2.18 o 
  -6  10   4        0.02       -0.74      2.87 o 
  -5  10   4        1.04       -0.94      1.19 o 
  -4  10   4        0.16       -1.18      1.18 o 
  -3  10   4       68.59       67.61      2.69 o 
  -2  10   4       56.16       50.59      2.46 o 
  -1  10   4      145.86      139.33      3.34 o 
   0  10   4      339.25      331.66      4.05 o 
   1  10   4        4.90        4.90      3.59 o 
   2  10   4       18.16       10.58      3.53 o 
   3  10   4       44.97       37.17      2.79 o 
   4  10   4        3.63        0.16      1.26 o 
   5  10   4      106.85      116.30      4.80 o 
   6  10   4       49.84       71.14      3.44 o 
  -6  11   4       65.89       68.65      3.95 o 
  -5  11   4       19.72       17.48      2.86 o 
  -4  11   4       15.99       14.04      3.24 o 
  -3  11   4       24.65       24.20      3.27 o 
  -2  11   4      157.20      165.67      3.34 o 
  -1  11   4      114.17      132.65      3.19 o 
   0  11   4       26.50       17.15      4.43 o 
   1  11   4       15.55        7.82      3.25 o 
   2  11   4        4.32       -1.11      1.11 o 
   3  11   4       43.08       52.29      4.41 o 
 -16   1   5        1.75        1.07      2.38 o 
 -15   1   5        0.04       -1.57      1.57 o 
 -14   1   5        4.27        3.28      1.88 o 
 -13   1   5        9.40       10.00      1.80 o 
 -12   1   5        4.75        5.17      1.67 o 
 -11   1   5      625.66      669.99      6.48 o 
 -10   1   5      397.77      389.25      2.97 o 
  -9   1   5      143.73      155.56      1.88 o 
  -8   1   5      128.50      131.35      1.50 o 
  -7   1   5      119.63      123.54      1.21 o 
  -6   1   5      236.11      225.82      1.25 o 
  -5   1   5      550.19      588.55      3.31 o 
  -4   1   5       13.99       11.84      0.75 o 
  -3   1   5       34.69       48.29      0.71 o 
  -2   1   5     1501.43     1658.34      3.65 o 
  -1   1   5       45.47       30.00      0.57 o 
   0   1   5     1381.90     1566.93      5.98 o 
   1   1   5     1889.42     2105.53      4.75 o 
   2   1   5      155.19      144.75      1.07 o 
   3   1   5      152.30      152.33      1.22 o 
   4   1   5      151.38      143.37      1.80 o 
   5   1   5       90.18       94.23      1.46 o 
   6   1   5       43.40       48.43      1.14 o 
   7   1   5       20.39       21.36      1.36 o 
   8   1   5       84.94       83.22      1.69 o 
   9   1   5       34.10       34.71      1.64 o 
  10   1   5        0.00       -0.65      1.32 o 
  11   1   5       11.17        7.79      2.68 o 
  12   1   5        0.27        1.93      4.84 o 
 -16   2   5        2.01        1.32      2.66 o 
 -15   2   5        3.44        4.83      2.16 o 
 -14   2   5       12.95       12.39      2.12 o 
 -13   2   5       17.27       17.70      1.85 o 
 -12   2   5       86.54       85.80      1.93 o 
 -11   2   5       18.78       11.80      1.64 o 
 -10   2   5      315.67      327.97      4.13 o 
  -9   2   5        0.04       -0.42      0.52 o 
  -8   2   5       47.05       50.52      1.12 o 
  -7   2   5       23.22       28.08      0.89 o 
  -6   2   5      186.04      187.23      2.12 o 
  -5   2   5       48.48       62.52      0.93 o 
  -4   2   5       94.96       95.73      1.22 o 
  -3   2   5      528.01      527.13      4.44 o 
  -2   2   5       68.58       48.53      0.49 o 
  -1   2   5      206.18      207.83      1.35 o 
   0   2   5      486.07      483.33      2.19 o 
   1   2   5      481.70      470.85      2.44 o 
   2   2   5       17.54       27.82      0.93 o 
   3   2   5      910.20      893.31      3.61 o 
   4   2   5      565.45      560.54      6.24 o 
   5   2   5      360.16      327.00      4.49 o 
   6   2   5       38.68       35.13      1.55 o 
   7   2   5        1.45        0.27      1.48 o 
   8   2   5       26.10       23.84      1.41 o 
   9   2   5       21.47       22.22      2.00 o 
  10   2   5       22.43       23.22      2.19 o 
  11   2   5      129.04      122.09      4.26 o 
 -16   3   5        0.89       -0.66      0.66 o 
 -15   3   5       29.71       26.68      2.32 o 
 -14   3   5       91.78       98.61      3.01 o 
 -13   3   5        5.96        4.36      1.82 o 
 -12   3   5        0.64       -0.56      0.56 o 
 -11   3   5      169.07      186.75      2.74 o 
 -10   3   5        0.05       -0.66      0.80 o 
  -9   3   5       42.98       38.72      1.41 o 
  -8   3   5       18.92       21.88      1.25 o 
  -7   3   5      238.14      256.22      2.45 o 
  -6   3   5       12.96       13.62      1.02 o 
  -5   3   5      318.09      337.77      2.31 o 
  -4   3   5        0.47        0.37      0.39 o 
  -3   3   5       26.48       29.65      0.57 o 
  -2   3   5       12.25        9.82      0.59 o 
  -1   3   5      380.85      385.65      2.74 o 
   0   3   5        0.08        1.52      0.70 o 
   1   3   5       26.64       31.37      0.75 o 
   2   3   5       10.84       12.63      1.02 o 
   3   3   5      672.61      680.60      3.38 o 
   4   3   5      494.01      487.43      3.64 o 
   5   3   5        7.55       10.06      1.53 o 
   6   3   5        2.31        2.57      1.79 o 
   7   3   5       21.91       20.08      1.90 o 
   8   3   5        0.96       -0.45      1.03 o 
   9   3   5        0.63       -0.63      1.60 o 
  10   3   5       17.28       15.20      2.85 o 
  11   3   5        3.63       -2.25      2.25 o 
 -15   4   5       27.35       28.12      2.99 o 
 -14   4   5        1.32        0.07      1.53 o 
 -13   4   5       11.05       11.07      2.92 o 
 -12   4   5        0.49       -0.79      0.79 o 
 -11   4   5       13.34        9.85      1.64 o 
 -10   4   5        7.10        5.96      1.59 o 
  -9   4   5      171.40      158.53      2.50 o 
  -8   4   5      112.18      120.01      1.81 o 
  -7   4   5        2.21        0.61      0.71 o 
  -6   4   5        0.56       -0.01      0.88 o 
  -5   4   5        8.50       16.09      1.00 o 
  -4   4   5       11.36       11.49      0.98 o 
  -3   4   5      152.15      146.42      1.54 o 
  -2   4   5      474.97      479.75      3.07 o 
  -1   4   5      226.85      234.11      1.79 o 
   0   4   5      309.14      297.53      4.13 o 
   1   4   5      381.60      386.15      2.22 o 
   2   4   5     2054.25     2059.87     31.58 o 
   3   4   5     1065.82     1078.25     15.74 o 
   4   4   5       97.94       95.26      2.23 o 
   5   4   5        0.56       -0.09      0.62 o 
   6   4   5       60.39       56.35      1.59 o 
   7   4   5        6.81        7.03      1.79 o 
   8   4   5      158.88      152.08      2.34 o 
   9   4   5      162.43      165.05      2.93 o 
  10   4   5       17.56       11.49      5.20 o 
  11   4   5      105.64      105.36      5.83 o 
 -15   5   5        0.97        0.94      2.42 o 
 -14   5   5        1.12       -0.62      1.67 o 
 -13   5   5        9.09        9.41      2.17 o 
 -12   5   5       52.63       52.86      2.32 o 
 -11   5   5        0.19       -0.49      1.62 o 
 -10   5   5       33.56       25.99      1.83 o 
  -9   5   5        1.45        0.08      1.01 o 
  -8   5   5        6.17        1.49      1.75 o 
  -7   5   5        0.58        1.01      1.21 o 
  -6   5   5        3.40        5.94      1.18 o 
  -5   5   5      142.50      135.24      1.82 o 
  -4   5   5      126.61      121.90      1.99 o 
  -3   5   5      152.48      153.30      1.81 o 
  -2   5   5       34.08       33.75      1.13 o 
  -1   5   5       14.00       17.22      1.08 o 
   0   5   5      311.36      297.35      5.89 o 
   1   5   5        9.10        7.63      1.21 o 
   2   5   5      378.48      351.71      3.37 o 
   3   5   5        3.14        0.36      0.77 o 
   4   5   5      127.61      121.11      2.15 o 
   5   5   5       16.50       16.50      1.66 o 
   6   5   5       16.13        9.82      1.66 o 
   7   5   5        8.35        5.91      2.16 o 
   8   5   5       19.34       14.82      2.34 o 
   9   5   5        0.38       -0.61      1.18 o 
  10   5   5        0.05       -1.20      2.87 o 
  11   5   5        7.82        3.65      6.30 o 
 -14   6   5        1.36       -2.92      2.92 o 
 -13   6   5        6.13        3.65      2.53 o 
 -12   6   5        2.88        3.46      2.32 o 
 -11   6   5       13.94       10.07      2.30 o 
 -10   6   5       54.12       50.82      1.91 o 
  -9   6   5        6.10        2.58      1.83 o 
  -8   6   5       17.95       13.83      1.27 o 
  -7   6   5        0.58       -0.70      0.87 o 
  -6   6   5       21.40       17.42      1.42 o 
  -5   6   5        1.38        1.78      1.40 o 
  -4   6   5       11.35       10.47      1.58 o 
  -3   6   5      222.68      212.00      3.86 o 
  -2   6   5        0.55       -0.29      0.96 o 
  -1   6   5      333.14      323.92      2.61 o 
   0   6   5      247.27      241.58      5.14 o 
   1   6   5       41.01       39.87      1.43 o 
   2   6   5      277.35      304.74      5.34 o 
   3   6   5      131.21      137.31      2.38 o 
   4   6   5       28.42       35.50      2.36 o 
   5   6   5        1.64       -0.25      1.61 o 
   6   6   5       83.33       68.55      2.89 o 
   7   6   5        0.12        0.24      1.66 o 
   8   6   5       42.82       47.34      3.69 o 
   9   6   5       19.83       18.81      3.98 o 
  10   6   5        3.75        1.80      5.88 o 
 -13   7   5       24.22       28.48      3.68 o 
 -12   7   5      119.54      124.39      3.16 o 
 -11   7   5       24.20       22.14      1.89 o 
 -10   7   5        0.78       -0.26      0.40 o 
  -9   7   5        0.41       -0.56      0.56 o 
  -8   7   5       27.60       28.80      1.53 o 
  -7   7   5      188.87      182.85      2.88 o 
  -6   7   5       27.50       27.09      1.98 o 
  -5   7   5        2.21        1.99      1.77 o 
  -4   7   5        0.99        0.18      0.86 o 
  -3   7   5      360.81      356.75      5.70 o 
  -2   7   5       20.79       16.06      1.65 o 
  -1   7   5       69.33       65.38      1.60 o 
   0   7   5      126.84      121.68      2.17 o 
   1   7   5       19.13       16.00      1.66 o 
   2   7   5       78.94       70.58      2.70 o 
   3   7   5      403.07      395.66      6.53 o 
   4   7   5       23.51       23.37      2.84 o 
   5   7   5        0.32        0.53      1.88 o 
   6   7   5        1.17       -0.92      1.60 o 
   7   7   5        0.12        0.69      2.59 o 
   8   7   5        3.48        3.27      3.88 o 
   9   7   5        8.10        5.84      4.22 o 
 -12   8   5       17.20       15.11      2.92 o 
 -11   8   5       10.50        6.43      3.74 o 
 -10   8   5        4.48        1.50      3.11 o 
  -9   8   5       73.47       72.90      3.15 o 
  -8   8   5       30.18       28.55      1.95 o 
  -7   8   5       62.22       59.13      2.25 o 
  -6   8   5      146.86      149.01      2.74 o 
  -5   8   5       26.77       26.46      2.16 o 
  -4   8   5       48.30       47.80      2.19 o 
  -3   8   5      219.78      215.29      4.47 o 
  -2   8   5        0.01        0.14      0.61 o 
  -1   8   5       26.99       15.87      2.60 o 
   0   8   5        0.65        2.40      1.80 o 
   1   8   5       19.34       17.19      4.00 o 
   2   8   5       26.80       20.38      2.76 o 
   3   8   5        0.71       -0.70      1.51 o 
   4   8   5        0.45        2.59      2.67 o 
   5   8   5        0.06        0.21      5.57 o 
   6   8   5        0.21       -1.43      3.61 o 
   7   8   5       16.89       18.35      4.20 o 
   8   8   5        0.39       -3.13      4.03 o 
 -10   9   5       17.52       21.83      3.78 o 
  -9   9   5      177.12      193.71      4.29 o 
  -8   9   5       28.93       32.31      3.86 o 
  -7   9   5       17.16       13.08      3.52 o 
  -6   9   5       21.16       21.37      2.97 o 
  -5   9   5        1.23        2.41      2.39 o 
  -4   9   5        2.41        3.78      2.73 o 
  -3   9   5       20.39       18.58      2.89 o 
  -2   9   5       28.71       25.99      2.93 o 
  -1   9   5       11.43        6.66      2.72 o 
   0   9   5       96.99       86.49      3.03 o 
   1   9   5      165.93      149.44      4.64 o 
   2   9   5       10.29        9.22      3.11 o 
   3   9   5       22.12       11.29      3.64 o 
   4   9   5        1.66        0.14      0.79 o 
   5   9   5       15.12       11.02      3.94 o 
   6   9   5       53.73       55.11      3.94 o 
  -8  10   5        0.57        0.72      3.87 o 
  -7  10   5       10.95        4.47      4.02 o 
  -6  10   5       32.15       24.67      3.62 o 
  -5  10   5        0.01       -0.79      1.04 o 
  -4  10   5       40.38       38.38      3.68 o 
  -3  10   5       29.25       25.46      2.67 o 
  -2  10   5        6.39        8.08      3.29 o 
  -1  10   5        2.02       -0.02      1.17 o 
   0  10   5        4.75        1.70      4.95 o 
   1  10   5       30.59       33.99      3.80 o 
   2  10   5       52.45       51.38      6.30 o 
   3  10   5       86.40       96.68      3.99 o 
   4  10   5       10.72       13.54      4.37 o 
  -5  11   5        9.49       10.15      3.91 o 
  -4  11   5        1.59        0.14      3.09 o 
  -3  11   5        0.49        0.48      1.42 o 
  -2  11   5       11.56        7.94      3.92 o 
  -1  11   5        0.60       -2.07      2.07 o 
   0  11   5        0.01       -1.96      5.86 o 
   1  11   5        0.02        1.28      6.09 o 
 -16   0   6        5.74        4.30      4.13 o 
 -15   0   6       25.60       26.26      3.59 o 
 -14   0   6       43.82       22.86      2.98 o 
 -13   0   6       12.27        4.86      2.84 o 
 -12   0   6       51.20       59.19      2.54 o 
 -11   0   6        3.49        6.20      2.11 o 
 -10   0   6      800.93      819.31     11.49 o 
  -9   0   6      988.05     1011.51      6.03 o 
  -8   0   6        1.67        3.77      1.54 o 
  -7   0   6       86.96       87.05      1.24 o 
  -6   0   6      305.42      320.49      2.54 o 
  -5   0   6      770.52      821.03      7.87 o 
  -4   0   6     1249.04     1175.95      7.52 o 
  -3   0   6     3196.35     3543.72      9.86 o 
  -2   0   6      577.84      663.13      2.57 o 
  -1   0   6      298.21      345.58      1.72 o 
   0   0   6      652.43      601.02      2.90 o 
   1   0   6     1775.73     1618.82      5.38 o 
   2   0   6      892.48      912.35      5.95 o 
   3   0   6       12.10       10.55      1.73 o 
   4   0   6      341.29      310.84      4.88 o 
   5   0   6      603.73      548.14      4.85 o 
   6   0   6      828.01      852.04      8.60 o 
   7   0   6        8.79       18.72      3.35 o 
   8   0   6      182.24      234.72      5.24 o 
   9   0   6       99.76      104.62      4.40 o 
  10   0   6        6.86        3.55      4.57 o 
  11   0   6      104.88      110.07      5.01 o 
 -16   1   6        1.50        0.22      2.57 o 
 -15   1   6        1.39       -1.02      1.53 o 
 -14   1   6        6.18        4.52      2.09 o 
 -13   1   6      137.59      136.30      2.35 o 
 -12   1   6      136.78      161.49      2.39 o 
 -11   1   6      369.20      396.41      3.93 o 
 -10   1   6       21.14       14.88      1.54 o 
  -9   1   6       70.45       78.51      1.88 o 
  -8   1   6       37.36       31.29      1.24 o 
  -7   1   6       75.05       84.47      1.16 o 
  -6   1   6       12.24       15.05      0.75 o 
  -5   1   6      526.45      521.04      2.36 o 
  -4   1   6      317.90      382.59      1.93 o 
  -3   1   6      243.60      244.54      1.39 o 
  -2   1   6       30.89       36.49      0.60 o 
  -1   1   6      853.89      895.96      3.43 o 
   0   1   6        4.33        9.27      0.62 o 
   1   1   6       38.00       35.81      0.82 o 
   2   1   6       59.24       43.94      1.03 o 
   3   1   6       83.02       78.99      2.13 o 
   4   1   6        7.45       12.58      1.50 o 
   5   1   6      322.49      292.16      3.83 o 
   6   1   6      331.73      350.37      3.43 o 
   7   1   6      181.07      160.75      3.12 o 
   8   1   6      198.79      193.31      3.44 o 
   9   1   6        2.43        4.55      2.74 o 
  10   1   6       20.21       16.13      2.85 o 
  11   1   6        5.71        2.16      5.42 o 
 -16   2   6        9.37        9.34      2.51 o 
 -15   2   6        1.60        1.34      1.84 o 
 -14   2   6      146.30      164.24      2.70 o 
 -13   2   6        2.75        3.06      1.93 o 
 -12   2   6        0.09       -1.09      1.09 o 
 -11   2   6        2.01        0.44      0.87 o 
 -10   2   6       77.88       85.48      1.70 o 
  -9   2   6      122.61      129.27      1.93 o 
  -8   2   6       98.01      106.72      1.76 o 
  -7   2   6       22.07       17.58      1.13 o 
  -6   2   6      382.34      343.86      2.61 o 
  -5   2   6       37.24       30.99      0.77 o 
  -4   2   6        3.67        4.29      0.73 o 
  -3   2   6      454.60      485.94      1.95 o 
  -2   2   6     1076.87     1008.50      4.54 o 
  -1   2   6     1195.51     1147.36      7.62 o 
   0   2   6      337.69      351.44      2.19 o 
   1   2   6       28.46       34.18      1.29 o 
   2   2   6        0.74       -0.01      0.72 o 
   3   2   6     1342.96     1333.95     13.13 o 
   4   2   6      105.66      103.57      2.09 o 
   5   2   6       80.72       84.42      1.98 o 
   6   2   6      219.98      221.56      2.86 o 
   7   2   6        9.48        3.03      1.76 o 
   8   2   6       19.45       13.56      2.08 o 
   9   2   6       97.75      101.60      2.86 o 
  10   2   6      127.69      152.35      7.75 o 
  11   2   6       67.11       81.38      5.52 o 
 -15   3   6        7.63        3.48      2.99 o 
 -14   3   6       10.30       13.65      2.58 o 
 -13   3   6        0.04       -2.06      2.06 o 
 -12   3   6       15.16       10.46      2.49 o 
 -11   3   6        4.32        2.82      1.90 o 
 -10   3   6       36.55       44.38      1.57 o 
  -9   3   6      389.74      410.90      3.45 o 
  -8   3   6      296.11      288.39      2.59 o 
  -7   3   6        4.49        0.43      0.61 o 
  -6   3   6      423.91      436.84      2.63 o 
  -5   3   6       73.83       73.86      1.34 o 
  -4   3   6      156.35      166.40      1.84 o 
  -3   3   6       97.31       93.29      1.11 o 
  -2   3   6      110.21       95.70      1.26 o 
  -1   3   6      117.97      109.08      2.08 o 
   0   3   6      128.64      125.33      1.38 o 
   1   3   6       69.76       66.42      2.21 o 
   2   3   6      196.15      179.52      2.55 o 
   3   3   6     1273.54     1262.33      6.04 o 
   4   3   6       70.64       80.22      2.02 o 
   5   3   6      216.22      205.00      4.11 o 
   6   3   6       95.83      110.32      3.34 o 
   7   3   6        1.69        2.91      2.28 o 
   8   3   6        2.05       -0.64      2.00 o 
   9   3   6        0.01       -1.75      1.75 o 
  10   3   6       61.94       57.38      3.61 o 
 -15   4   6        0.87       -0.41      1.05 o 
 -14   4   6        7.33        4.44      2.66 o 
 -13   4   6       99.07      100.95      2.47 o 
 -12   4   6        1.45       -0.24      0.27 o 
 -11   4   6       16.37       18.75      1.92 o 
 -10   4   6       40.68       46.92      1.64 o 
  -9   4   6        2.09        0.31      0.97 o 
  -8   4   6        0.10       -1.01      1.01 o 
  -7   4   6      294.04      294.97      2.60 o 
  -6   4   6      124.99      112.76      1.72 o 
  -5   4   6       12.28       11.39      1.05 o 
  -4   4   6      779.98      766.34      3.88 o 
  -3   4   6       20.61       19.10      1.19 o 
  -2   4   6      951.58      940.77      4.80 o 
  -1   4   6      476.70      442.46      2.79 o 
   0   4   6     1030.39     1035.27      4.42 o 
   1   4   6      968.84      980.56      6.42 o 
   2   4   6       40.53       35.14      1.71 o 
   3   4   6       22.60       20.19      1.83 o 
   4   4   6      914.90      949.71      9.10 o 
   5   4   6        9.33       14.43      2.06 o 
   6   4   6      139.61      131.44      2.54 o 
   7   4   6       58.72       60.78      3.59 o 
   8   4   6       13.09        5.74      2.54 o 
   9   4   6        6.57        1.87      1.35 o 
  10   4   6        0.30       -2.17      3.77 o 
 -14   5   6       14.21       13.03      2.61 o 
 -13   5   6       14.50       14.63      2.17 o 
 -12   5   6        2.84       -1.43      1.43 o 
 -11   5   6       40.26       42.69      2.42 o 
 -10   5   6       86.16       74.41      2.18 o 
  -9   5   6        2.32        1.86      0.97 o 
  -8   5   6        2.44        3.17      1.49 o 
  -7   5   6      203.61      232.75      2.22 o 
  -6   5   6      280.83      286.67      2.34 o 
  -5   5   6        3.03        3.24      1.29 o 
  -4   5   6      103.52      108.70      3.19 o 
  -3   5   6       15.05       12.64      1.56 o 
  -2   5   6      112.98      117.29      2.08 o 
  -1   5   6      471.83      483.01      7.73 o 
   0   5   6      691.43      670.68      5.40 o 
   1   5   6      562.58      582.00      5.88 o 
   2   5   6        7.23        5.24      1.69 o 
   3   5   6        4.15       -0.38      1.14 o 
   4   5   6       25.72       15.34      2.03 o 
   5   5   6        1.79       -0.95      0.99 o 
   6   5   6        0.21       -1.33      1.33 o 
   7   5   6        0.38       -0.84      0.86 o 
   8   5   6      142.62      147.14      3.11 o 
   9   5   6       26.18       39.61      3.29 o 
 -14   6   6        2.60        0.55      1.37 o 
 -13   6   6       36.47       48.70      3.25 o 
 -12   6   6       38.92       31.40      2.49 o 
 -11   6   6       13.04       12.24      2.49 o 
 -10   6   6      125.98      128.84      2.29 o 
  -9   6   6        1.74       -0.39      0.41 o 
  -8   6   6       58.55       46.54      1.60 o 
  -7   6   6       14.94       11.69      1.42 o 
  -6   6   6        1.01       -0.73      0.88 o 
  -5   6   6        3.85        0.03      0.86 o 
  -4   6   6      949.12      917.71      6.50 o 
  -3   6   6      106.30       99.24      2.54 o 
  -2   6   6      219.78      216.12      2.77 o 
  -1   6   6      187.17      180.42      5.21 o 
   0   6   6      217.56      214.23      3.51 o 
   1   6   6      378.64      419.55      5.05 o 
   2   6   6       31.44       36.65      2.80 o 
   3   6   6        2.48        2.41      2.63 o 
   4   6   6        0.46       -2.02      2.02 o 
   5   6   6       86.68       80.55      6.75 o 
   6   6   6      177.52      190.07      5.46 o 
   7   6   6      224.45      274.09     11.63 o 
   8   6   6       21.28       29.97      4.70 o 
   9   6   6        9.28       11.87      6.75 o 
 -13   7   6       10.53       11.65      3.32 o 
 -12   7   6       18.26       18.23      2.24 o 
 -11   7   6        0.47       -1.07      1.07 o 
 -10   7   6        4.18        0.82      0.84 o 
  -9   7   6        2.37        5.60      2.14 o 
  -8   7   6      232.96      234.67      2.92 o 
  -7   7   6       25.36       29.74      2.29 o 
  -6   7   6      344.29      362.17      3.87 o 
  -5   7   6       42.01       46.85      1.96 o 
  -4   7   6        2.58        2.06      1.99 o 
  -3   7   6      101.59       94.80      4.29 o 
  -2   7   6      185.60      166.05      3.25 o 
  -1   7   6       14.90       11.55      2.06 o 
   0   7   6       12.56       15.15      1.92 o 
   1   7   6       16.00       19.39      2.85 o 
   2   7   6       72.70       67.69      3.15 o 
   3   7   6       96.11      111.75      3.31 o 
   4   7   6        2.27        2.74      4.41 o 
   5   7   6       65.16       66.57      3.39 o 
   6   7   6        0.65       -1.51      2.82 o 
   7   7   6       21.98       16.63      7.13 o 
   8   7   6       12.16       10.67      6.31 o 
 -11   8   6        1.03       -2.55      2.55 o 
 -10   8   6        0.81       -1.51      1.63 o 
  -9   8   6        0.43        2.35      2.32 o 
  -8   8   6        0.49       -0.41      2.07 o 
  -7   8   6       61.16       66.23      2.83 o 
  -6   8   6      163.10      172.96      3.79 o 
  -5   8   6        3.52        0.14      0.93 o 
  -4   8   6        2.84       -0.16      0.64 o 
  -3   8   6       35.53       34.64      2.78 o 
  -2   8   6      422.38      443.24     14.98 o 
  -1   8   6      408.71      414.81      5.04 o 
   0   8   6       30.54       28.62      2.97 o 
   1   8   6       30.55       25.29      2.76 o 
   2   8   6       15.44       16.96      3.32 o 
   3   8   6      261.00      275.33     12.01 o 
   4   8   6      212.63      257.98      4.96 o 
   5   8   6       66.88       85.79      3.71 o 
   6   8   6        6.01        4.38      3.95 o 
 -10   9   6        9.40       17.72      4.75 o 
  -9   9   6      188.46      207.57      3.77 o 
  -8   9   6       10.25       11.49      2.97 o 
  -7   9   6        8.37       11.18      2.91 o 
  -6   9   6        3.18        0.89      2.33 o 
  -5   9   6       45.02       35.61      2.57 o 
  -4   9   6      174.83      158.95      3.65 o 
  -3   9   6       45.19       48.20      3.02 o 
  -2   9   6       13.84       10.14      3.00 o 
  -1   9   6       98.72       80.40      3.04 o 
   0   9   6       61.44       54.75      3.10 o 
   1   9   6        0.00       -1.74      1.74 o 
   2   9   6       69.76       70.57      3.62 o 
   3   9   6       62.63       78.11      4.44 o 
   4   9   6       21.31       21.82      4.24 o 
   5   9   6       61.22       67.28      6.21 o 
  -7  10   6        6.43       10.84      4.34 o 
  -6  10   6        0.32       -0.05      1.73 o 
  -5  10   6       74.91       84.23      3.93 o 
  -4  10   6       66.47       62.12      3.09 o 
  -3  10   6       37.25       33.40      2.98 o 
  -2  10   6        1.87       -0.17      1.55 o 
  -1  10   6       17.50        9.94      3.61 o 
   0  10   6       33.12       31.58      5.99 o 
   1  10   6      137.55      156.39     13.73 o 
   2  10   6      101.06      127.69      5.67 o 
 -15   1   7        1.22        2.38      5.03 o 
 -14   1   7      112.84      120.79      7.57 o 
 -13   1   7       81.81       76.44      3.03 o 
 -12   1   7      123.47      114.64      3.93 o 
 -11   1   7      114.23      125.63      3.24 o 
 -10   1   7        3.21        2.39      2.81 o 
  -9   1   7      127.26      124.14      2.41 o 
  -8   1   7      253.00      267.84      4.46 o 
  -7   1   7      205.55      212.54      2.72 o 
  -6   1   7       54.06       54.55      1.23 o 
  -5   1   7        3.38        1.21      0.71 o 
  -4   1   7      112.79      128.71      1.25 o 
  -3   1   7       61.22       68.15      0.84 o 
  -2   1   7        4.48        5.46      0.69 o 
  -1   1   7       12.63       11.79      0.72 o 
   0   1   7        1.03        0.59      0.32 o 
   1   1   7       75.99       73.26      1.16 o 
   2   1   7      117.20      106.45      1.54 o 
   3   1   7       28.89       31.43      1.32 o 
   4   1   7       83.76       76.26      1.97 o 
   5   1   7      213.91      229.59      5.67 o 
   6   1   7        6.76        8.10      2.15 o 
   7   1   7       17.66       16.80      2.49 o 
   8   1   7      389.87      391.72      8.11 o 
   9   1   7        4.21        0.42      2.69 o 
  10   1   7        5.54        3.42      5.00 o 
 -15   2   7       88.49       84.30      3.81 o 
 -14   2   7       61.70       62.41      3.81 o 
 -13   2   7        0.78        1.65      2.78 o 
 -12   2   7       49.92       53.94      2.67 o 
 -11   2   7        6.26        4.90      2.25 o 
 -10   2   7        4.17        4.87      1.82 o 
  -9   2   7       26.31       22.12      1.80 o 
  -8   2   7      573.56      581.78      6.84 o 
  -7   2   7       60.50       66.99      1.85 o 
  -6   2   7       21.79       18.93      1.05 o 
  -5   2   7      585.07      613.87      5.18 o 
  -4   2   7      166.03      158.61      1.39 o 
  -3   2   7       49.08       44.37      0.91 o 
  -2   2   7      187.45      191.33      1.83 o 
  -1   2   7      462.75      449.61      3.20 o 
   0   2   7      270.14      250.21      3.11 o 
   1   2   7      110.11      105.39      1.53 o 
   2   2   7      408.42      400.12      3.07 o 
   3   2   7      213.14      213.27      2.88 o 
   4   2   7      171.46      155.69      2.26 o 
   5   2   7      227.61      252.98      2.82 o 
   6   2   7       75.08       75.81      2.46 o 
   7   2   7       37.40       37.40      2.13 o 
   8   2   7        7.64        3.14      2.78 o 
   9   2   7      113.29      105.17      6.78 o 
 -15   3   7        0.11        1.74      3.41 o 
 -14   3   7        2.01        2.06      4.37 o 
 -13   3   7        0.48        1.15      2.84 o 
 -12   3   7        2.68        0.47      1.47 o 
 -11   3   7        3.27       -0.16      0.44 o 
 -10   3   7       17.98       15.29      2.02 o 
  -9   3   7       68.92       77.93      2.06 o 
  -8   3   7       31.62       30.06      1.71 o 
  -7   3   7      363.93      372.61      4.55 o 
  -6   3   7        0.34        0.55      1.20 o 
  -5   3   7      434.71      438.83      2.89 o 
  -4   3   7      465.46      481.95      4.36 o 
  -3   3   7        1.44        1.21      0.92 o 
  -2   3   7        1.77        2.79      1.20 o 
  -1   3   7        0.01       -0.11      0.57 o 
   0   3   7       16.15       14.23      1.79 o 
   1   3   7     1102.10     1103.59     10.76 o 
   2   3   7       62.49       60.76      1.93 o 
   3   3   7      328.20      327.13      3.49 o 
   4   3   7        0.00        0.40      2.28 o 
   5   3   7        8.44        4.43      2.44 o 
   6   3   7        1.82       -0.15      1.03 o 
   7   3   7       41.58       33.27      2.18 o 
   8   3   7        3.19       -0.97      2.00 o 
   9   3   7        0.00       -0.50      1.03 o 
 -14   4   7        8.21        6.10      3.46 o 
 -13   4   7       24.66       22.01      3.46 o 
 -12   4   7       13.89        9.39      2.77 o 
 -11   4   7       14.06       11.71      2.27 o 
 -10   4   7       28.53       24.59      2.23 o 
  -9   4   7        7.66       10.55      1.86 o 
  -8   4   7        6.48        5.30      1.69 o 
  -7   4   7       71.87       72.81      1.95 o 
  -6   4   7      176.14      176.83      2.25 o 
  -5   4   7      123.39      128.89      3.53 o 
  -4   4   7       29.61       29.17      1.43 o 
  -3   4   7     1372.05     1382.38      9.54 o 
  -2   4   7      656.51      681.28      7.01 o 
  -1   4   7      424.85      418.19      4.03 o 
   0   4   7     1577.06     1677.02      5.93 o 
   1   4   7        1.23        0.12      0.58 o 
   2   4   7        1.02       -0.05      0.37 o 
   3   4   7       54.95       49.51      2.18 o 
   4   4   7      226.75      238.30      3.97 o 
   5   4   7       63.18       61.42      2.33 o 
   6   4   7       58.00       58.58      2.65 o 
   7   4   7       80.76       82.34      2.70 o 
   8   4   7      118.67      134.16      2.73 o 
   9   4   7       69.39       69.20      3.12 o 
 -14   5   7        0.23       -1.54      1.54 o 
 -13   5   7        0.25       -1.52      2.14 o 
 -12   5   7        1.40       -0.99      1.02 o 
 -11   5   7       35.40       31.40      2.48 o 
 -10   5   7        4.19        2.20      2.17 o 
  -9   5   7       18.32       14.72      1.93 o 
  -8   5   7        7.47        3.36      1.85 o 
  -7   5   7        0.84       -0.21      0.77 o 
  -6   5   7        7.41        3.44      2.02 o 
  -5   5   7       83.63       81.14      2.16 o 
  -4   5   7        1.55       -0.05      0.18 o 
  -3   5   7       92.53       81.88      5.95 o 
  -2   5   7        0.00       -1.21      1.44 o 
  -1   5   7        0.06       -1.38      1.38 o 
   0   5   7       77.33       85.52      2.68 o 
   1   5   7      160.32      157.39      3.20 o 
   2   5   7        9.14        3.37      2.17 o 
   3   5   7        4.44        0.17      1.15 o 
   4   5   7        0.52       -1.36      1.36 o 
   5   5   7        3.07        3.46      2.34 o 
   6   5   7       26.68       30.25      2.59 o 
   7   5   7        0.47        0.37      3.26 o 
   8   5   7       14.61       11.47      3.89 o 
 -13   6   7        2.20       -0.87      2.14 o 
 -12   6   7        6.59        7.81      3.11 o 
 -11   6   7       30.59       26.09      2.63 o 
 -10   6   7        0.14       -0.72      0.72 o 
  -9   6   7        1.72        1.60      2.54 o 
  -8   6   7       15.73       14.10      2.31 o 
  -7   6   7        3.42        2.41      2.09 o 
  -6   6   7      144.12      151.89      4.42 o 
  -5   6   7       95.12       99.53      2.94 o 
  -4   6   7        0.26        1.66      2.28 o 
  -3   6   7      394.08      404.91      6.42 o 
  -2   6   7       56.92       58.42      2.49 o 
  -1   6   7       48.04       47.14      2.61 o 
   0   6   7      442.21      476.18      4.30 o 
   1   6   7       16.60       15.75      2.76 o 
   2   6   7        4.79        4.22      2.93 o 
   3   6   7       11.39       17.53      2.98 o 
   4   6   7       50.27       48.61      3.14 o 
   5   6   7       16.78       16.69      2.73 o 
   6   6   7       27.12       13.62      3.18 o 
   7   6   7        2.36       -1.82      1.82 o 
 -12   7   7        1.16       -2.71      2.71 o 
 -11   7   7        0.32       -1.95      3.30 o 
 -10   7   7        1.53        0.34      0.83 o 
  -9   7   7       13.20        9.98      2.50 o 
  -8   7   7       19.20       14.85      2.59 o 
  -7   7   7        6.98        6.20      2.32 o 
  -6   7   7       53.69       47.05      3.41 o 
  -5   7   7       11.89        9.59      2.76 o 
  -4   7   7      137.22      131.53      3.64 o 
  -3   7   7        0.61       -1.75      3.50 o 
  -2   7   7        2.33        3.36      2.48 o 
  -1   7   7       51.23       43.00      2.44 o 
   0   7   7       52.38       57.87      2.25 o 
   1   7   7        1.56       -2.14      2.64 o 
   2   7   7       18.98       19.93      3.46 o 
   3   7   7       93.53      112.49      3.97 o 
   4   7   7       15.03       13.61      3.72 o 
   5   7   7        3.90       -2.05      2.32 o 
   6   7   7       13.43        6.32      5.66 o 
 -10   8   7       17.89       16.04      3.51 o 
  -9   8   7        0.70        0.90      1.50 o 
  -8   8   7       35.61       30.34      2.86 o 
  -7   8   7       58.44       48.34      3.96 o 
  -6   8   7       12.70        8.20      3.93 o 
  -5   8   7       65.94       57.23      2.99 o 
  -4   8   7        7.69        8.65      2.87 o 
  -3   8   7       11.37       15.24      4.14 o 
  -2   8   7        7.08        4.86      4.28 o 
  -1   8   7        0.76       -2.42      2.42 o 
   0   8   7       24.92       21.03      2.55 o 
   1   8   7       32.50       35.54      3.58 o 
   2   8   7       36.64       29.83      3.86 o 
   3   8   7      126.59      162.53      4.36 o 
   4   8   7       15.66       18.52      4.33 o 
   5   8   7        3.12        4.53      6.89 o 
  -8   9   7        0.04        0.49      2.65 o 
  -7   9   7        0.61        2.73      3.72 o 
  -6   9   7       28.95       25.98      3.68 o 
  -5   9   7        9.52       10.94      3.70 o 
  -4   9   7       68.50       61.76      3.76 o 
  -3   9   7        8.70        2.49      4.61 o 
  -2   9   7        1.85       -0.89      4.47 o 
  -1   9   7        5.16        3.82      4.50 o 
   0   9   7        0.05       -3.76      3.76 o 
   1   9   7       16.76       22.04      3.66 o 
   2   9   7        0.00        1.30      8.68 o 
  -4  10   7        6.18        8.56      4.20 o 
  -3  10   7        0.02       -2.33      3.33 o 
  -2  10   7       59.35       58.21      5.83 o 
 -15   0   8       12.26       17.58      4.99 o 
 -14   0   8       12.58       12.34      4.64 o 
 -13   0   8       65.34       51.31      4.33 o 
 -12   0   8       13.81       10.24      3.91 o 
 -11   0   8      228.10      237.41      5.63 o 
 -10   0   8       32.45       23.15      4.01 o 
  -9   0   8       24.81       25.78      3.70 o 
  -8   0   8      113.82      117.43      4.12 o 
  -7   0   8      846.41      814.73      6.41 o 
  -6   0   8      126.43      130.91      2.17 o 
  -5   0   8        4.08        0.60      1.01 o 
  -4   0   8      277.53      295.12      4.96 o 
  -3   0   8      609.63      544.83      3.35 o 
  -2   0   8        0.09       -0.75      0.75 o 
  -1   0   8       14.02       16.93      1.19 o 
   0   0   8      315.93      285.41      2.68 o 
   1   0   8      213.58      173.84      2.53 o 
   2   0   8      372.31      354.73      3.50 o 
   3   0   8      490.62      544.81      7.39 o 
   4   0   8       21.26       10.22      2.57 o 
   5   0   8      226.21      221.41      5.72 o 
   6   0   8      506.86      493.00      7.83 o 
   7   0   8        9.38        6.16      4.69 o 
   8   0   8       33.08       35.09      5.04 o 
 -15   1   8        0.13        1.89      3.72 o 
 -14   1   8       67.46       57.15      3.21 o 
 -13   1   8        8.87        5.54      3.13 o 
 -12   1   8       52.34       51.52      2.86 o 
 -11   1   8       30.09       17.45      2.63 o 
 -10   1   8      205.99      216.79      3.82 o 
  -9   1   8        0.65        2.83      2.12 o 
  -8   1   8      322.34      367.97      5.21 o 
  -7   1   8       32.59       28.65      2.32 o 
  -6   1   8       12.01       11.43      1.20 o 
  -5   1   8       47.82       48.90      1.19 o 
  -4   1   8       22.60       15.24      0.99 o 
  -3   1   8       25.36       16.21      0.96 o 
  -2   1   8      189.75      194.06      1.95 o 
  -1   1   8      237.93      230.36      1.63 o 
   0   1   8        1.48       -0.21      0.30 o 
   1   1   8      208.14      192.31      2.09 o 
   2   1   8       49.35       45.39      1.61 o 
   3   1   8        7.16        3.79      1.77 o 
   4   1   8      136.16      140.40      2.33 o 
   5   1   8      140.60      148.67      2.44 o 
   6   1   8        1.43        2.43      2.31 o 
   7   1   8       14.84       12.56      4.77 o 
   8   1   8       24.38       24.49      4.45 o 
 -14   2   8        5.64        3.74      4.50 o 
 -13   2   8        9.39       14.09      4.04 o 
 -12   2   8       73.70       81.42      2.94 o 
 -11   2   8        2.44        2.25      2.14 o 
 -10   2   8       62.03       66.67      2.20 o 
  -9   2   8       65.02       67.78      2.77 o 
  -8   2   8       44.47       49.41      2.05 o 
  -7   2   8       22.64       14.47      1.56 o 
  -6   2   8      664.70      707.72      4.55 o 
  -5   2   8      141.05      118.94      1.69 o 
  -4   2   8        6.04        5.03      1.13 o 
  -3   2   8       11.81        9.23      1.19 o 
  -2   2   8       90.76       90.95      1.30 o 
  -1   2   8      190.63      185.11      1.80 o 
   0   2   8      246.59      248.82      2.30 o 
   1   2   8       53.32       56.51      1.53 o 
   2   2   8       58.36       52.67      1.71 o 
   3   2   8       84.15       69.75      2.46 o 
   4   2   8       25.03       17.14      2.04 o 
   5   2   8       41.91       46.22      2.09 o 
   6   2   8      100.08      116.48      2.36 o 
   7   2   8        2.95       -0.14      0.65 o 
   8   2   8       17.06       13.40      3.18 o 
 -14   3   8        8.36        6.07      3.60 o 
 -13   3   8       29.03       38.14      3.87 o 
 -12   3   8        4.35        0.70      1.95 o 
 -11   3   8        0.11       -0.56      2.21 o 
 -10   3   8       36.69       36.67      2.16 o 
  -9   3   8       52.84       44.08      2.44 o 
  -8   3   8        4.89        7.34      1.84 o 
  -7   3   8       52.47       49.20      3.09 o 
  -6   3   8      311.00      358.18      3.43 o 
  -5   3   8      174.70      189.33      2.68 o 
  -4   3   8      247.29      239.86      2.34 o 
  -3   3   8        1.73        1.35      1.02 o 
  -2   3   8       98.27       97.16      1.65 o 
  -1   3   8        8.48        7.98      1.65 o 
   0   3   8        0.10       -1.57      1.57 o 
   1   3   8       52.61       54.79      1.65 o 
   2   3   8      579.34      623.55      4.17 o 
   3   3   8       32.90       38.07      1.83 o 
   4   3   8       11.18        5.85      2.65 o 
   5   3   8       73.85       55.25      2.42 o 
   6   3   8      316.50      333.49      4.47 o 
   7   3   8      196.74      237.57      4.08 o 
   8   3   8       47.73       68.17      6.52 o 
 -13   4   8        1.24       -0.11      2.79 o 
 -12   4   8        6.48        4.62      2.87 o 
 -11   4   8       36.18       31.08      2.56 o 
 -10   4   8       33.29       22.51      2.32 o 
  -9   4   8       22.49       25.42      1.97 o 
  -8   4   8       82.71       68.63      2.17 o 
  -7   4   8      130.27      141.58      2.29 o 
  -6   4   8       18.71       22.32      1.80 o 
  -5   4   8      163.41      159.88      2.32 o 
  -4   4   8        4.63        5.25      1.77 o 
  -3   4   8      988.36     1054.79      4.53 o 
  -2   4   8      280.48      285.68      4.12 o 
  -1   4   8      337.30      337.84      3.66 o 
   0   4   8      566.61      602.56      6.82 o 
   1   4   8        0.63       -0.97      0.97 o 
   2   4   8      114.59      114.51      2.70 o 
   3   4   8       46.34       52.00      2.61 o 
   4   4   8       60.23       48.51      2.54 o 
   5   4   8        1.06        0.15      2.25 o 
   6   4   8        1.27        2.12      2.65 o 
   7   4   8        5.47       -0.96      2.90 o 
 -13   5   8        4.21        4.11      3.47 o 
 -12   5   8        0.12       -0.55      0.73 o 
 -11   5   8       93.63      114.10      2.75 o 
 -10   5   8        4.47        2.24      2.33 o 
  -9   5   8       10.58       13.12      1.87 o 
  -8   5   8        3.00        4.44      2.33 o 
  -7   5   8      148.73      147.89      3.53 o 
  -6   5   8      102.40       96.75      2.95 o 
  -5   5   8       23.94       21.96      1.97 o 
  -4   5   8       19.45       25.54      2.02 o 
  -3   5   8      550.60      604.80      7.73 o 
  -2   5   8      229.39      226.32      6.05 o 
  -1   5   8       12.57        8.88      2.12 o 
   0   5   8        7.58        5.09      2.34 o 
   1   5   8       53.39       55.15      2.35 o 
   2   5   8        1.34        0.98      1.72 o 
   3   5   8      103.59       93.97      2.63 o 
   4   5   8      342.04      380.56      4.39 o 
   5   5   8      166.39      218.54      3.74 o 
   6   5   8        4.38       -0.52      1.88 o 
 -12   6   8       18.89       15.49      2.73 o 
 -11   6   8        3.35        1.87      2.73 o 
 -10   6   8       19.09       23.88      2.69 o 
  -9   6   8       28.90       34.52      2.71 o 
  -8   6   8       14.63       14.47      2.72 o 
  -7   6   8        0.03       -0.23      0.91 o 
  -6   6   8       12.01        5.67      2.38 o 
  -5   6   8        3.02        1.13      1.13 o 
  -4   6   8       31.19       31.26      3.28 o 
  -3   6   8       58.82       54.85      2.24 o 
  -2   6   8      355.60      374.18      8.50 o 
  -1   6   8       64.08       66.29      2.93 o 
   0   6   8      111.46      133.06      3.79 o 
   1   6   8      279.07      290.71      4.97 o 
   2   6   8      132.13      138.84      7.91 o 
   3   6   8       14.66       16.65      2.79 o 
   4   6   8        4.46       -0.31      3.31 o 
   5   6   8       40.41       39.52      3.18 o 
 -10   7   8       17.17       20.01      3.24 o 
  -9   7   8       44.82       39.08      2.73 o 
  -8   7   8        0.14       -0.47      1.33 o 
  -7   7   8       15.57        9.69      2.66 o 
  -6   7   8        2.17        0.19      0.42 o 
  -5   7   8       31.08       35.41      3.12 o 
  -4   7   8        4.84        4.07      3.04 o 
  -3   7   8        5.08        2.00      3.09 o 
  -2   7   8       21.06       18.73      2.78 o 
  -1   7   8       11.75        7.62      2.56 o 
   0   7   8       14.29       16.44      3.47 o 
   1   7   8        1.37        1.12      3.76 o 
   2   7   8      106.20      135.02     11.19 o 
   3   7   8       25.16       23.48      4.16 o 
   4   7   8       91.29      117.99      6.39 o 
  -9   8   8        5.03        3.46      3.69 o 
  -8   8   8       14.71       15.79      3.35 o 
  -7   8   8        9.03       16.22      2.95 o 
  -6   8   8       53.90       63.90      3.37 o 
  -5   8   8      141.15      152.30      3.90 o 
  -4   8   8        7.21        3.25      3.50 o 
  -3   8   8       14.85       13.08      3.44 o 
  -2   8   8        4.90        4.12      4.94 o 
  -1   8   8      125.71      144.02      3.16 o 
   0   8   8      147.44      170.43      4.34 o 
   1   8   8       22.72       19.86      4.06 o 
   2   8   8        5.85        2.92      6.40 o 
  -5   9   8       73.44       65.84      4.16 o 
  -4   9   8       29.15       24.46      4.29 o 
  -3   9   8        1.51        2.48      3.87 o 
  -2   9   8        7.37        7.22      5.42 o 
  -1   9   8       47.56       53.18      4.74 o 
 -14   1   9        2.45        0.29      1.11 o 
 -13   1   9        0.01       -2.36      2.36 o 
 -12   1   9        0.60       -2.53      2.53 o 
 -11   1   9       55.07       56.65      4.13 o 
 -10   1   9       49.17       36.86      4.30 o 
  -9   1   9       25.78       22.54      2.48 o 
  -8   1   9        3.04        3.04      2.59 o 
  -7   1   9       17.55       17.42      1.99 o 
  -6   1   9        3.02        1.73      1.94 o 
  -5   1   9        2.21       -0.39      0.39 o 
  -4   1   9      228.16      239.57      2.90 o 
  -3   1   9      232.14      240.12      1.94 o 
  -2   1   9        2.93        4.25      1.56 o 
  -1   1   9      325.45      327.43      2.83 o 
   0   1   9       65.70       68.02      1.65 o 
   1   1   9        0.55       -0.75      1.46 o 
   2   1   9       93.74      111.07      2.17 o 
   3   1   9      388.12      383.29      3.58 o 
   4   1   9       91.16       93.71      2.70 o 
   5   1   9      195.16      187.00      3.80 o 
   6   1   9       88.08       82.56      3.15 o 
 -13   2   9        0.00       -1.68      3.32 o 
 -12   2   9        4.41        2.14      3.20 o 
 -11   2   9        0.01       -0.45      2.09 o 
 -10   2   9       17.46       17.59      2.50 o 
  -9   2   9        0.95       -0.76      0.88 o 
  -8   2   9        1.31        0.20      1.16 o 
  -7   2   9       32.85       31.69      2.14 o 
  -6   2   9      252.55      239.21      3.26 o 
  -5   2   9       18.35       17.27      1.37 o 
  -4   2   9        9.79        6.88      1.39 o 
  -3   2   9      192.55      188.40      1.81 o 
  -2   2   9       12.74        9.44      1.52 o 
  -1   2   9       14.03       10.14      1.62 o 
   0   2   9       30.33       26.01      1.65 o 
   1   2   9        9.04        9.02      1.96 o 
   2   2   9       41.19       35.56      2.22 o 
   3   2   9       11.34        8.29      2.31 o 
   4   2   9        8.88        5.56      2.37 o 
   5   2   9        1.45       -0.92      0.92 o 
   6   2   9        3.94       -0.04      0.72 o 
 -13   3   9        0.31       -1.31      2.47 o 
 -12   3   9        1.46       -0.87      1.12 o 
 -11   3   9        0.01       -1.06      1.78 o 
 -10   3   9        0.37       -0.93      0.99 o 
  -9   3   9       78.38       72.27      2.98 o 
  -8   3   9       50.90       47.58      2.07 o 
  -7   3   9        0.20       -1.72      1.96 o 
  -6   3   9      395.95      413.64      4.18 o 
  -5   3   9       16.47       21.39      1.66 o 
  -4   3   9       18.27       20.67      1.65 o 
  -3   3   9      169.20      166.53      2.20 o 
  -2   3   9       13.72       12.89      1.51 o 
  -1   3   9       28.85       29.39      1.57 o 
   0   3   9       38.10       32.85      1.97 o 
   1   3   9       53.95       48.16      2.12 o 
   2   3   9       50.29       51.98      2.11 o 
   3   3   9        2.98        3.48      2.61 o 
   4   3   9       61.98       66.76      2.65 o 
   5   3   9       86.99       95.32      3.04 o 
   6   3   9        0.81       -0.33      5.22 o 
 -12   4   9        2.14        2.15      3.03 o 
 -11   4   9       14.76       17.51      2.84 o 
 -10   4   9       34.23       31.23      2.45 o 
  -9   4   9       16.12       15.04      1.92 o 
  -8   4   9       12.33       14.35      1.95 o 
  -7   4   9        0.31        0.87      2.44 o 
  -6   4   9       40.60       38.28      2.83 o 
  -5   4   9      554.44      568.47     17.11 o 
  -4   4   9      161.96      167.30      3.69 o 
  -3   4   9        6.76        5.66      1.76 o 
  -2   4   9        2.46        3.17      1.84 o 
  -1   4   9        0.10       -0.14      0.81 o 
   0   4   9        0.18       -0.30      0.92 o 
   1   4   9        0.37       -0.55      0.80 o 
   2   4   9        5.78        4.04      2.31 o 
   3   4   9        1.57        1.85      2.30 o 
   4   4   9        0.88        0.02      2.70 o 
   5   4   9       20.48       16.28      5.02 o 
 -11   5   9        0.03       -1.38      2.20 o 
 -10   5   9        1.03        0.86      1.78 o 
  -9   5   9        7.26        9.51      2.56 o 
  -8   5   9       13.53        9.66      2.80 o 
  -7   5   9       13.59       13.53      2.80 o 
  -6   5   9        9.95        4.33      2.72 o 
  -5   5   9       80.81       74.52      4.29 o 
  -4   5   9        0.16       -1.83      1.83 o 
  -3   5   9      111.64      112.17      2.74 o 
  -2   5   9       40.97       44.49      3.17 o 
  -1   5   9        9.03       10.15      2.69 o 
   0   5   9       20.45       21.22      2.84 o 
   1   5   9       13.48       14.56      2.91 o 
   2   5   9       30.53       32.43      2.84 o 
   3   5   9        1.74        0.40      2.35 o 
   4   5   9        1.05       -2.72      2.72 o 
 -10   6   9        2.90        0.37      1.80 o 
  -9   6   9       45.49       48.90      2.92 o 
  -8   6   9        3.82        5.68      3.07 o 
  -7   6   9        0.04       -0.21      2.27 o 
  -6   6   9        2.98        0.40      1.57 o 
  -5   6   9      137.32      141.20      4.48 o 
  -4   6   9       51.68       54.30      4.58 o 
  -3   6   9        2.84        0.41      0.88 o 
  -2   6   9       18.55       16.25      3.70 o 
  -1   6   9       26.21       24.91      3.60 o 
   0   6   9        8.12        6.76      4.00 o 
   1   6   9        2.59        0.11      2.23 o 
   2   6   9        0.05       -0.51      2.01 o 
   3   6   9        2.88        1.38      4.25 o 
  -8   7   9       11.76       12.05      4.33 o 
  -7   7   9        2.65        2.11      3.20 o 
  -6   7   9       67.88       73.38      3.14 o 
  -5   7   9       11.38       10.21      2.83 o 
  -4   7   9        6.04        6.49      4.66 o 
  -3   7   9       60.64       64.57      5.73 o 
  -2   7   9      108.41      124.40      5.35 o 
  -1   7   9        0.06       -0.05      4.12 o 
   0   7   9       30.82       35.92      4.67 o 
   1   7   9       47.84       56.38      7.06 o 
  -5   8   9       37.11       40.37      4.39 o 
  -4   8   9       21.80       24.36      3.97 o 
  -3   8   9        0.52        2.34      6.19 o 
 -12   0  10        0.56       -1.61      3.63 o 
 -11   0  10        1.67        1.07    307.74 o 
 -10   0  10      103.98      103.55      5.11 o 
  -9   0  10       25.13       21.77      4.42 o 
  -8   0  10        6.57        8.16      4.44 o 
  -7   0  10       27.66       26.33      4.06 o 
  -6   0  10        5.53        1.67      2.49 o 
  -5   0  10       15.68       10.38      2.14 o 
  -4   0  10      246.09      241.74      3.18 o 
  -3   0  10      167.65      166.12      4.97 o 
  -2   0  10      302.58      286.92      5.50 o 
  -1   0  10        1.01       -1.30      1.30 o 
   0   0  10      139.98      140.67      3.40 o 
   1   0  10      182.60      191.94     10.02 o 
   2   0  10        0.20       -1.18      3.13 o 
   3   0  10        0.74       -2.53      3.09 o 
   4   0  10        0.23       -1.61      2.87 o 
 -12   1  10        3.88        1.59      5.64 o 
 -11   1  10       19.12       14.98      3.47 o 
 -10   1  10       41.03       31.34      3.55 o 
  -9   1  10        6.83        6.62      2.91 o 
  -8   1  10       47.36       40.15      2.31 o 
  -7   1  10       62.70       74.30      2.52 o 
  -6   1  10       65.02       64.79      2.00 o 
  -5   1  10        2.22        0.54      0.95 o 
  -4   1  10        0.10       -0.58      0.81 o 
  -3   1  10       25.09       24.13      1.76 o 
  -2   1  10       11.52        8.37      2.10 o 
  -1   1  10       10.33        6.63      2.09 o 
   0   1  10      114.06      124.57      2.70 o 
   1   1  10       60.45       63.24      2.88 o 
   2   1  10        0.84        0.26      1.60 o 
   3   1  10        0.00       -2.00      2.00 o 
   4   1  10       46.67       42.96      4.60 o 
 -12   2  10        3.32        0.32      1.93 o 
 -11   2  10        9.23       10.37      2.93 o 
 -10   2  10       11.23        9.70      2.94 o 
  -9   2  10       17.65       19.50      2.57 o 
  -8   2  10       19.12       13.17      2.58 o 
  -7   2  10        0.90        0.68      1.37 o 
  -6   2  10        1.73       -0.11      1.29 o 
  -5   2  10       33.75       33.41      1.84 o 
  -4   2  10       16.49       12.81      2.17 o 
  -3   2  10        6.76        2.95      2.55 o 
  -2   2  10      118.12      120.25      2.05 o 
  -1   2  10       16.88       20.94      2.40 o 
   0   2  10       53.93       47.39      2.63 o 
   1   2  10        6.37        3.09      2.87 o 
   2   2  10        6.35        1.25      1.82 o 
   3   2  10        2.65       -0.64      2.03 o 
   4   2  10        1.78        1.53      6.98 o 
 -11   3  10       10.77        6.83      3.44 o 
 -10   3  10       55.98       67.22      3.01 o 
  -9   3  10      153.18      161.58      3.24 o 
  -8   3  10       46.71       47.20      2.47 o 
  -7   3  10        8.33        4.30      3.39 o 
  -6   3  10        8.56        8.05      2.59 o 
  -5   3  10        6.45        7.98      2.45 o 
  -4   3  10       40.50       50.33      1.88 o 
  -3   3  10       24.00       27.89      2.06 o 
  -2   3  10       74.65       80.90      2.33 o 
  -1   3  10       15.54       11.84      1.95 o 
   0   3  10      105.01      103.44      3.52 o 
   1   3  10       51.77       53.00      2.71 o 
   2   3  10      121.59      132.61      3.20 o 
   3   3  10      323.79      377.92      8.86 o 
 -10   4  10        0.03        0.33      5.06 o 
  -9   4  10       44.95       38.97      3.27 o 
  -8   4  10        0.03        0.95      4.29 o 
  -7   4  10       98.26      117.78      9.00 o 
  -6   4  10      141.07      125.23      3.78 o 
  -5   4  10        9.64        8.67      3.06 o 
  -4   4  10       95.56       91.23      2.06 o 
  -3   4  10       18.48       16.74      1.90 o 
  -2   4  10        0.82       -0.44      1.03 o 
  -1   4  10      102.60      112.32      2.45 o 
   0   4  10        9.65        6.98      2.77 o 
   1   4  10      105.00      119.10      2.83 o 
   2   4  10        0.82        0.34      4.26 o 
  -9   5  10        9.17       12.70      4.82 o 
  -8   5  10       88.13      100.12      3.50 o 
  -7   5  10      127.57      148.18      4.91 o 
  -6   5  10        0.67        2.13      3.89 o 
  -5   5  10        0.78       -0.48      1.53 o 
  -4   5  10       49.96       46.47      3.10 o 
  -3   5  10        2.38       -0.71      2.01 o 
  -2   5  10       99.09      118.65      2.19 o 
  -1   5  10       76.63       78.13      2.27 o 
   0   5  10       80.05       94.74      2.93 o 
   1   5  10       57.21       63.14      3.54 o 
  -7   6  10        7.80        4.50      5.90 o 
  -6   6  10        0.09       -4.95      4.95 o 
  -5   6  10        0.15       -2.07      2.07 o 
  -4   6  10        1.90        1.22      1.60 o 
  -3   6  10        1.94       -1.61      1.61 o 
  -2   6  10       27.50       25.86      2.84 o 
  -1   6  10        0.27       -3.13      3.20 o 
 -10   1  11        1.25       -0.03      1.82 o 
  -9   1  11        1.20        1.87      3.87 o 
  -8   1  11       35.62       41.28      2.84 o 
  -7   1  11        1.12        2.27      2.72 o 
  -6   1  11       97.14       95.36      2.98 o 
  -5   1  11       36.93       37.93      2.39 o 
  -4   1  11        2.20        0.97      0.79 o 
  -3   1  11        5.17        0.06      2.33 o 
  -2   1  11        0.29        3.43      2.86 o 
  -1   1  11       88.96       88.56      2.92 o 
   0   1  11       48.28       45.16      2.95 o 
   1   1  11       80.21       69.68      6.39 o 
  -9   2  11       13.24       14.31      3.62 o 
  -8   2  11        1.25        4.93      3.01 o 
  -7   2  11        0.39       -0.26      0.69 o 
  -6   2  11       12.05       16.93      3.91 o 
  -5   2  11        0.26       -0.04      0.20 o 
  -4   2  11        2.68        1.68      3.24 o 
  -3   2  11       49.18       54.08      3.13 o 
  -2   2  11        4.29        2.46      2.86 o 
  -1   2  11        6.75        6.45      3.42 o 
   0   2  11       54.68       54.47      3.63 o 
  -8   3  11       21.28       25.97      3.85 o 
  -7   3  11       25.52       25.88      4.92 o 
  -6   3  11       36.33       34.37      3.89 o 
  -5   3  11        0.51       -1.30      1.86 o 
  -4   3  11       39.91       32.00      2.65 o 
  -3   3  11       19.83       22.68      2.99 o 
  -2   3  11        3.56        2.62      2.95 o 
  -1   3  11       13.25       14.21      3.05 o 
  -6   4  11        2.71        1.18      5.10 o 
  -5   4  11       47.83       54.63      6.59 o 
  -4   4  11       10.45        6.80      3.52 o 
  -3   4  11       34.23       45.91      2.70 o 
  -2   4  11        8.42       12.79      3.12 o 
                                                 
